# Supplementary material for: Rare Variants in Antisense Long Noncoding RNA–Protein-Coding Gene Overlap Regions Contribute to Obsessive-Compulsive Disorder
Source: Biol Psychiatry Glob Open Sci. 2025 Dec 23;6(2):100683. doi: 10.1016/j.bpsgos.2025.100683 (PMC12887771; doi:10.1016/j.bpsgos.2025.100683)
Supplement: Tables S1–S11 [file mmc2.xlsx]

## Sheet: S.Table1
Supplementary Table 1. Psychiatric comorbidities among 2,764 individuals with obsessive-compulsive disorder.
Disorder	ICD-10 code	Sample number	Ratio (%)
Attention-Deficit/Hyperactivity Disorder	F90	465	16.8234
Anxiety Disorders	F40, F41	2121	76.7366
Autism Spectrum Disorder	F84	88	3.18379
Bipolar Disorder	F31	682	24.6744
Eating Disorders	F50	198	7.16353
Major Depressive Disorder	F32, F33	2004	72.5036
Post-Traumatic Stress Disorder	F43.1	764	27.6411
Schizophrenia	F20-F29	341	12.3372
Substance Use Disorders	F10-F19	1043	37.7352
Tic Disorders/Tourette Syndrome	F95	52	1.88133
ICD-10, International Classification of Diseases, 10th Revision.

## Sheet: S.Table2
Supplementary Table 2. Number of rare variants according to the threshold.
	Number of variants
Threshold for variants	Case	Control	Total	Relative risk	P
All	43489	219833	263322	1.00219	0.676287
GERP++ score > 0	13091	66118	79209	1.00304	0.751997
GERP++ score > 1	4231	21048	25279	1.01835	0.281755
GERP++ score > 2	1669	8419	10088	1.00429	0.872095
GERP++ score > 3	526	2786	3312	0.956465	0.361134
GERP, genomic evolutionary rate profiling; P, P value of binomial test.

## Sheet: S.Table3
Supplementary Table 3. Quality control analysis of rare variant counts between cases and controls across genetic ancestry groups in the full and high-confidence filtered datasets.
	Total 15,535 samples; cases=2,561, controls=12,974										Filtered 10,898 samples with probability > 0.9; cases=2,123, controls=8,775
	Number of samples			Rare synonymous variants#			Total rare variants#				Number of samples			Rare synonymous variants#			Total rare variants#
Ancestry	Case	Control		Relative risk	P		Case	Control	P		Case	Control		Relative risk	P		Case	Control	P
European	1947	9937		1.05819	0.307512		9562	48329	0.384159		1679	8589		1.05709	0.359781		8271	41701	0.228777
Admixed-American	270	1371		0.84287	0.340519		1250	6652	0.129255		161	819		0.9	0.743344		753	3819	0.936376
African	285	1375		0.895765	0.487147		1540	7447	0.944251		247	1191		1.02395	0.881015		1355	6478	0.775958
East Asian	33	165		1.50943	0.051085		430	2211	0.619856		27	134		1.46277	0.0898019		366	1874	0.610738
South Asian	14	72		1.55844	0.215273		184	901	0.537456		5	25		1.53846	0.509603		86	446	0.815985
Middle Eastern	12	54		1.19118	0.691492		164	736	0.96554		4	17		1.0625	1		64	240	0.380655
P, P value of binomial test. #Rare variants with GERP++ scores > 0, located within antisense lncRNA-protein coding gene overlap regions.

## Sheet: S.Table4
Supplementary Table 4. Enrichment of rare conserved variants across genomic features.
Category	Subcategory	Relative risk	P
Antisense lncRNA	Exon	0.973535	0.344102
Antisense lncRNA	Intron	1.00702	0.491187
Protein-coding gene	splice_related	1.24311	0.0626907
Protein-coding gene	protein-altering	1.42095	0.146829
Protein-coding gene	synonymous	1.10876	0.218201
Protein-coding gene	UTR	0.96188	0.349374
Protein-coding gene	intronic	1.00215	0.830237
Intersection	Exon - splice_related	1.16518	0.46834
Intersection	Exon - protein-altering	1.54182	0.322507
Intersection	Exon - synonymous	1.06145	0.735013
Intersection	Exon - UTR	0.913802	0.294881
Intersection	Exon - intronic	0.974436	0.403029
Intersection	Intron - splice_related	1.27104	0.0829151
Intersection	Intron - protein-altering	1.37383	0.274439
Intersection	Intron - synonymous	1.12486	0.219681
Intersection	Intron - UTR	0.977586	0.646904
Intersection	Intron - intronic	1.0055	0.601322
lncRNA, long non-coding RNA; P, P value of binomial test; protein-altering, variant types including inframe_deletion, inframe_insertion, start_lost, stop_lost, and stop_retained_variant; splice_related, variant types including splice_region_variant, splice_donor_region_variant, splice_donor_5th_base_variant, and splice_polypyrimidine_tract_variant; UTR, untranslated region variants including 5_pr…

## Sheet: S.Table5
Supplementary Table 5. Number of genes and variants in each bin of LOEUF scores.
LOEUF
Start	End	Number of genes	Number of variants
0	0.1	18	1043
0.1	0.2	73	4746
0.2	0.3	103	9610
0.3	0.4	85	7507
0.4	0.5	79	5876
0.5	0.6	77	7488
0.6	0.7	60	4429
0.7	0.8	65	5164
0.8	0.9	67	5395
0.9	1	65	4766
1	1.1	52	4150
1.1	1.2	50	4247
1.2	1.3	32	1725
1.3	1.4	36	1755
1.4	1.5	21	1547
1.5	1.6	18	1857
1.6	1.7	24	724
1.7	1.8	22	2254
1.8	1.9	12	372
1.9	2	10	392
LOEUF, loss-of-function observed/expected upper bound fraction score.

## Sheet: S.Table6
Supplementary Table 6. Statistical association and genomic overlap analysis of antisense lncRNA-protein-coding gene pairs.
		Fisher's exact test				SKAT-O test					Protein-coding gene						Antisense lncRNA						Overlapping region between antisense lncRNA and protein-coding gene
Protein-coding gene	Antisense lncRNA	Odds ratio	P	FDR		P_SKAT	P_Burden	P_SKATO	SKATO_FDR		CHR	START	END	Strand	Length		CHR	START	END	Strand	Length		Strand relationship	START	END	Length	Overlap_percentage for antisense lncRNA (%)	Overlap_percentage for protein-coding gene (%)
KNCN	MKNK1-AS1	5.08995	2.2403e-05	0.0222238		2.11e-06	3.52e-07	3.22e-07	0.000319424		1	46545641	46551647	-	6007		1	46538611	46570255	+	31645		opposite_strand	46545641	46551647	6007	19	100
TRPC7	TRPC7-AS2	1.69987	0.00559833	1		0.000202202	0.00326775	0.000143391	0.06775		5	136212745	136365545	-	152801		5	136303757	136316100	+	12344		opposite_strand	136303757	136316100	12344	100	8.1
ANO1	ANO1-AS1	Inf	0.00447579	1		0.00168499	9.87e-05	0.000204889	0.06775		11	69985907	70189530	+	203624		11	70187788	70188509	-	722		opposite_strand	70187788	70188509	722	100	0.4
CADM2	CADM2-AS1	1.35121	0.0136068	1		0.000832765	0.0145697	0.000552118	0.136925		3	84958989	86074429	+	1115441		3	85992183	86028007	-	35825		opposite_strand	85992183	86028007	35825	100	3.2
MAGI2	MAGI2-AS2	3.55317	0.013804	1		0.00269819	0.00585164	0.00205889	0.288027		7	78017055	79453667	-	1436613		7	79008988	79012277	+	3290		opposite_strand	79008988	79012277	3290	100	0.2
TMEM220	TMEM220-AS1	Inf	0.0271678	1		0.00596782	0.00137159	0.00231965	0.288027		17	10699015	10730023	-	31009		17	10729733	10881416	+	151684		opposite_strand	10729733	10730023	291	0.2	0.9
KCNRG	DLEU2	15.2146	0.0156918	1		0.00389712	0.00162982	0.00233867	0.288027		13	50015254	50020922	+	5669		13	49956669	50126118	-	169450		opposite_strand	50015254	50020922	5669	3.3	100
OPA1	OPA1-AS1	2.54142	0.00620094	1		0.00307915	0.0115298	0.00246115	0.288027		3	193593144	193697811	+	104668		3	193618609	193627337	-	8729		opposite_strand	193618609	193627337	8729	100	8.3
FGF1	SPRY4-AS1	1.36572	0.0343625	1		0.00325443	0.0244674	0.00304021	0.288027		5	142592178	142698070	-	105893		5	142325177	142761042	+	435866		opposite_strand	142592178	142698070	105893	24.3	100
RAD50	TH2LCRR	1.90611	0.0286762	1		0.00370509	0.0175361	0.0030991	0.288027		5	132556019	132646349	+	90331		5	132629735	132664272	-	34538		opposite_strand	132629735	132646349	16615	48.1	18.4
RXYLT1	RXYLT1-AS1	2.81799	0.0662062	1		0.00162035	0.0524828	0.00332911	0.288027		12	63779833	63809792	+	29960		12	63804739	63822219	-	17481		opposite_strand	63804739	63809792	5054	28.9	16.9
VPS9D1	VPS9D1-AS1	2.24227	0.0117761	1		0.00400433	0.0172608	0.00348419	0.288027		16	89707134	89720898	-	13765		16	89711856	89718165	+	6310		opposite_strand	89711856	89718165	6310	100	45.8
ENSG00000284779	IGF2-AS	2.5384	0.0322756	1		0.00415502	0.0125122	0.00391925	0.299069		11	2131395	2149603	-	18209		11	2140501	2148666	+	8166		opposite_strand	2140501	2148666	8166	100	44.8
ARPP21	ARPP21-AS1	3.62369	0.0347673	1		0.00518839	0.0094797	0.00481249	0.340999		3	35638945	35794496	+	155552		3	35650197	35651961	-	1765		opposite_strand	35650197	35651961	1765	100	1.1
BBOX1	BBOX1-AS1	1.25624	0.0431289	1		0.00863219	0.0229867	0.00588551	0.375775		11	27040725	27127809	+	87085		11	27046855	27234196	-	187342		opposite_strand	27046855	27127809	80955	43.2	93
ALG9	ALG9-IT1	1.86496	0.016239	1		0.00602167	0.0293951	0.00614196	0.375775		11	111782195	111871581	-	89387		11	111817214	111829212	-	11999		same_strand	111817214	111829212	11999	100	13.4
DCUN1D2	DCUN1D2-AS	1.75568	0.040314	1		0.0068154	0.0275047	0.00643969	0.375775		13	113455819	113490951	-	35133		13	113468696	113476137	+	7442		opposite_strand	113468696	113476137	7442	100	21.2
MED4	MED4-AS1	3.69277	0.00733937	1		0.0176565	0.00618573	0.00768344	0.423443		13	48053323	48095131	-	41809		13	48058699	48080010	+	21312		opposite_strand	48058699	48080010	21312	100	51
IL26	IFNG-AS1	1.48961	0.0408832	1		0.0113738	0.0253967	0.0084473	0.441038		12	68201349	68225810	-	24462		12	67989446	68234686	+	245241		opposite_strand	68201349	68225810	24462	10	100
DOP1B	CBR3-AS1	0.520246	0.0212182	1		0.999977	0.00498007	0.0113241	0.537283		21	36156782	36294274	+	137493		21	36098090	36175815	-	77726		opposite_strand	36156782	36175815	19034	24.5	13.8
UBXN7	UBXN7-AS1	2.5372	0.0680755	1		0.0143724	0.0169067	0.0114842	0.537283		3	196347659	196432430	-	84772		3	196431385	196433034	+	1650		opposite_strand	196431385	196432430	1046	63.4	1.2
GLIS3	GLIS3-AS2	2.36787	0.0763529	1		0.00622814	0.0758447	0.011999	0.537283		9	3824127	4348392	-	524266		9	4299390	4306046	+	6657		opposite_strand	4299390	4306046	6657	100	1.3
CIRBP	CIRBP-AS1	4.05757	0.0462901	1		0.0105589	0.0225568	0.013169	0.537283		19	1259384	1274880	+	15497		19	1267471	1270260	-	2790		opposite_strand	1267471	1270260	2790	100	18
HOXD8	HOXD-AS2	2.28421	0.0440352	1		0.0148722	0.0245886	0.0134278	0.537283		2	176129694	176132695	+	3002		2	176121611	176137098	-	15488		opposite_strand	176129694	176132695	3002	19.4	100
BICRA	BICRA-AS1	1.36957	0.201704	1		0.00732756	0.0883418	0.0135404	0.537283		19	47608196	47703277	+	95082		19	47615699	47626395	-	10697		opposite_strand	47615699	47626395	10697	100	11.3
KRT80	LINC00592	1.6328	0.0822823	1		0.0124037	0.0508951	0.0152882	0.550986		12	52168996	52192014	-	23019		12	52164115	52223880	+	59766		opposite_strand	52168996	52192014	23019	38.5	100
CNTN4	CNTN4-AS2	1.22286	0.139638	1		0.0133392	0.0485058	0.0154695	0.550986		3	2098813	3057959	+	959147		3	2110409	2144241	-	33833		opposite_strand	2110409	2144241	33833	100	3.5
AGBL1	AGBL1-AS1	1.2952	0.0386956	1		0.0142515	0.0466813	0.015552	0.550986		15	86079871	87049169	+	969299		15	86295649	86317173	-	21525		opposite_strand	86295649	86317173	21525	100	2.2
TTN	TTN-AS1	1.15135	0.144884	1		0.0132209	0.0904658	0.0187619	0.614935		2	178525989	178830802	-	304814		2	178521183	178779963	+	258781		opposite_strand	178525989	178779963	253975	98.1	83.3
SLC44A3	SLC44A3-AS1	1.46926	0.11507	1		0.0144373	0.062022	0.0193114	0.614935		1	94820342	94895246	+	74905		1	94585556	94855426	-	269871		opposite_strand	94820342	94855426	35085	13	46.8
USP54	PPP3CB-AS1	1.33926	0.206994	1		0.00997343	0.143021	0.0200118	0.614935		10	73497538	73626117	-	128580		10	73495297	73520070	+	24774		opposite_strand	73497538	73520070	22533	91	17.5
EVX1	EVX1-AS	1.87804	0.0387839	1		0.0220242	0.0389159	0.0214679	0.614935		7	27242700	27250493	+	7794		7	27241429	27247239	-	5811		opposite_strand	27242700	27247239	4540	78.1	58.2
ZBTB37	GAS5	10.1391	0.0725519	1		0.0176983	0.0204396	0.0220619	0.614935		1	173868082	173903547	+	35466		1	173851424	173868940	-	17517		opposite_strand	173868082	173868940	859	4.9	2.4
EP300	EP300-AS1	10.1391	0.0725519	1		0.017276	0.0211969	0.0221163	0.614935		22	41092510	41180077	+	87568		22	41141367	41197520	-	56154		opposite_strand	41141367	41180077	38711	68.9	44.2
RBMS3	RBMS3-AS3	1.21486	0.0503406	1		0.0192075	0.071845	0.0231478	0.614935		3	28574791	30010391	+	1435601		3	29054570	29290726	-	236157		opposite_strand	29054570	29290726	236157	100	16.5
VPS52	HCG25	2.38833	0.0531497	1		0.0234401	0.034672	0.0235216	0.614935		6	33250272	33272047	-	21776		6	33248510	33260681	+	12172		opposite_strand	33250272	33260681	10410	85.5	47.8
GPRC5D	GPRC5D-AS1	1.87804	0.0387839	1		0.0210609	0.0539827	0.0253543	0.614935		12	12940575	12952170	-	11596		12	12927682	13022056	+	94375		opposite_strand	12940575	12952170	11596	12.3	100
ALG1L2	ENSG00000291081	2.2197	0.0870355	1		0.0172538	0.0546263	0.02554	0.614935		3	130081831	130113227	+	31397		3	130086132	130111506	-	25375		opposite_strand	130086132	130111506	25375	100	80.8
FLI1	SENCR	3.38105	0.0673273	1		0.0179006	0.0457603	0.0262988	0.614935		11	128686535	128813267	+	126733		11	128691664	128696038	-	4375		opposite_strand	128691664	128696038	4375	100	3.5
ZNF433	ZNF433-AS1	1.46826	0.101052	1		0.0212888	0.0696457	0.0277766	0.614935		19	12014715	12035741	-	21027		19	11987617	12046275	+	58659		opposite_strand	12014715	12035741	21027	35.8	100
ETNK2	ERLNC1	3.38105	0.0673273	1		0.0194545	0.0459446	0.0281812	0.614935		1	204131062	204152044	-	20983		1	204141404	204143327	+	1924		opposite_strand	204141404	204143327	1924	100	9.2
FAM167A	FAM167A-AS1	1.47182	0.0504699	1		0.0237169	0.0640009	0.0283626	0.614935		8	11421476	11475908	-	54433		8	11368402	11438658	+	70257		opposite_strand	11421476	11438658	17183	24.5	31.6
LIMD1	LIMD1-AS1	1.33446	0.434029	1		0.0138727	0.176448	0.0287413	0.614935		3	45555394	45686341	+	130948		3	45676369	45689209	-	12841		opposite_strand	45676369	45686341	9973	77.7	7.6
FOXC2	FOXC2-AS1	4.05757	0.0462901	1		0.0338588	0.0242472	0.0288455	0.614935		16	86566829	86569728	+	2900		16	86564951	86569019	-	4069		opposite_strand	86566829	86569019	2191	53.8	75.6
FEZF1	FEZF1-AS1	4.05757	0.0462901	1		0.0338047	0.0243661	0.0289365	0.614935		7	122301303	122310691	-	9389		7	122303658	122310119	+	6462		opposite_strand	122303658	122310119	6462	100	68.8
SHANK2	SHANK2-AS1	1.93281	0.127981	1		0.0189937	0.0655682	0.0291787	0.614935		11	70467854	71252577	-	784724		11	70626441	70648360	+	21920		opposite_strand	70626441	70648360	21920	100	2.8
DSC2	DSCAS	2.0272	0.325103	1		0.0161491	0.50886	0.0292293	0.614935		18	31058545	31102600	-	44056		18	31101540	31250873	+	149334		opposite_strand	31101540	31102600	1061	0.7	2.4
HHIP	HHIP-AS1	1.41736	0.100491	1		0.016676	0.108248	0.0303065	0.614935		4	144646156	144745271	+	99116		4	144642916	144661357	-	18442		opposite_strand	144646156	144661357	15202	82.4	15.3
SEMA6A	SEMA6A-AS1	1.19811	0.209225	1		0.016215	0.146219	0.0303748	0.614935		5	116443555	116574823	-	131269		5	116432500	116552198	+	119699		opposite_strand	116443555	116552198	108644	90.8	82.8
CLUL1	TYMSOS	1.69163	0.150784	1		0.0205824	0.0746167	0.0310342	0.615718		18	596988	650334	+	53347		18	630886	658352	-	27467		opposite_strand	630886	650334	19449	70.8	36.5
CCPG1	DNAAF4-CCPG1	1.22069	0.157756	1		0.0190014	0.131829	0.0337905	0.657259		15	55340032	55408510	-	68479		15	55355248	55498360	-	143113		same_strand	55355248	55408510	53263	37.2	77.8
PSMD6	PSMD6-AS1	1.98581	0.0915102	1		0.0229175	0.0768377	0.0357147	0.681326		3	64010550	64024010	-	13461		3	64011964	64016246	+	4283		opposite_strand	64011964	64016246	4283	100	31.8
RORA	RORA-AS1	1.16377	0.121181	1		0.0194455	0.168211	0.0379287	0.709912		15	60488284	61229302	-	741019		15	60479151	60630637	+	151487		opposite_strand	60488284	60630637	142354	94	19.2
DGCR2	DGCR11	3.80278	0.0931967	1		0.0250436	0.0589989	0.039951	0.72326		22	19036282	19122454	-	86173		22	19046162	19048375	-	2214		same_strand	19046162	19048375	2214	100	2.6
MICA	MICA-AS1	1.69218	0.130601	1		0.0250526	0.0925996	0.0401001	0.72326		6	31399784	31415315	+	15532		6	31382711	31400793	-	18083		opposite_strand	31399784	31400793	1010	5.6	6.5
HOXA5	HOXA-AS3	0	0.0158669	1		0.999998	0.0207274	0.042451	0.73043		7	27141052	27143681	-	2630		7	27129977	27155928	+	25952		opposite_strand	27141052	27143681	2630	10.1	100
ADRA1B	LINC01847	1.52409	0.0902335	1		0.0295506	0.0896896	0.0427696	0.73043		5	159865080	159973012	+	107933		5	159698584	159937766	-	239183		opposite_strand	159865080	159937766	72687	30.4	67.3
ZNF721	ABCA11P	1.24146	0.294961	1		0.021103	0.224243	0.044526	0.73043		4	425815	499156	-	73342		4	425435	474129	-	48695		same_strand	425815	474129	48315	99.2	65.9
PDCD4	PDCD4-AS1	3.80278	0.0931967	1		0.0279517	0.0626029	0.0445599	0.73043		10	110871795	110900006	+	28212		10	110868890	110872366	-	3477		opposite_strand	110871795	110872366	572	16.5	2
WWOX	WWOX-AS1	1.86879	0.179857	1		0.0266123	0.0900924	0.044761	0.73043		16	78099400	79212667	+	1113268		16	78234652	78241989	-	7338		opposite_strand	78234652	78241989	7338	100	0.7
RASA3	ENSG00000304656	1.26671	0.674152	1		0.0242147	0.763619	0.0449155	0.73043		13	113977783	114132623	-	154841		13	114076939	114134664	-	57726		same_strand	114076939	114132623	55685	96.5	36
UBE3A	SNHG14	0.619945	0.0272632	1		0.999028	0.0233169	0.0491921	0.783626		15	25333728	25439051	-	105324		15	24978583	25420336	+	441754		opposite_strand	25333728	25420336	86609	19.6	82.2
XIRP2	XIRP2-AS1	1.78833	0.038124	1		0.0386637	0.0760692	0.0497666	0.783626		2	166888480	167259753	+	371274		2	167123904	167140955	-	17052		opposite_strand	167123904	167140955	17052	100	4.6
CALML3	CALML3-AS1	5.06917	0.129412	1		0.0313235	0.0706722	0.0523642	0.804414		10	5524961	5526771	+	1811		10	5510036	5551111	-	41076		opposite_strand	5524961	5526771	1811	4.4	100
DIRAS3	GNG12-AS1	2.81799	0.0662062	1		0.0433469	0.0534527	0.0539181	0.804414		1	68045886	68051717	-	5832		1	67832193	68202987	+	370795		opposite_strand	68045886	68051717	5832	1.6	100
C15orf61	IQCH-AS1	5.06917	0.129412	1		0.0325697	0.0713654	0.0542435	0.804414		15	67521131	67530146	+	9016		15	67290636	67521898	-	231263		opposite_strand	67521131	67521898	768	0.3	8.5
PLCE1	PLCE1-AS2	1.23558	0.270951	1		0.0262375	0.225749	0.0544358	0.804414		10	93993931	94332823	+	338893		10	94081950	94108814	-	26865		opposite_strand	94081950	94108814	26865	100	7.9
GRM7	GRM7-AS1	1.2679	0.104677	1		0.0393746	0.0910735	0.0551413	0.804414		3	6770001	7741533	+	971533		3	7519739	7560333	-	40595		opposite_strand	7519739	7560333	40595	100	4.2
PCF11	PCF11-AS1	5.06917	0.129412	1		0.0344751	0.073225	0.0572426	0.822965		11	83156988	83187451	+	30464		11	83185521	83187036	-	1516		opposite_strand	83185521	83187036	1516	100	5
ITCH	ITCH-AS1	1.86879	0.179857	1		0.0347933	0.117401	0.0616791	0.864466		20	34363235	34511773	+	148539		20	34441592	34442025	-	434		opposite_strand	34441592	34442025	434	100	0.3
AP3B2	CPEB1-AS1	1.32042	0.0910666	1		0.0354902	0.131169	0.062283	0.864466		15	82659281	82710112	-	50832		15	82647770	82692820	+	45051		opposite_strand	82659281	82692820	33540	74.4	66
ATP6V0E2	ATP6V0E2-AS1	0.210775	0.107661	1		0.999956	0.0324877	0.0635176	0.864466		7	149872968	149891204	+	18237		7	149867694	149880610	-	12917		opposite_strand	149872968	149880610	7643	59.2	41.9
IL13	TH2LCRR	1.95031	0.201556	1		0.0358437	0.109512	0.0636149	0.864466		5	132656263	132661110	+	4848		5	132629735	132664272	-	34538		opposite_strand	132656263	132661110	4848	14	100
GABRG3	GABRG3-AS1	2.30527	0.165126	1		0.0370387	0.111004	0.065716	0.865569		15	26971181	27541984	+	570804		15	27038978	27161319	-	122342		opposite_strand	27038978	27161319	122342	100	21.4
RNF157	RNF157-AS1	0.153184	0.0339285	1		0.999794	0.0334255	0.0665336	0.865569		17	76142465	76240493	-	98029		17	76138425	76154650	+	16226		opposite_strand	76142465	76154650	12186	75.1	12.4
PTPRJ	PTPRJ-AS1	3.04199	0.131415	1		0.0379279	0.105514	0.0676461	0.865569		11	47980425	48170839	+	190415		11	48014406	48015855	-	1450		opposite_strand	48014406	48015855	1450	100	0.8
ELOVL2	ELOVL2-AS1	3.04199	0.131415	1		0.0382536	0.106682	0.0683393	0.865569		6	10980759	11044305	-	63547		6	11043482	11079154	+	35673		opposite_strand	11043482	11044305	824	2.3	1.3
RPS6KA2	RPS6KA2-AS1	2.25351	0.249419	1		0.0386916	0.11468	0.0695724	0.865569		6	166409364	166906451	-	497088		6	166903698	166904835	+	1138		opposite_strand	166903698	166904835	1138	100	0.2
GUCY2C	GUCY2C-AS1	1.44848	0.433527	1		0.0365709	0.419647	0.0712486	0.865569		12	14612632	14696599	-	83968		12	14665629	14790901	+	125273		opposite_strand	14665629	14696599	30971	24.7	36.9
SH3PXD2A	SH3PXD2A-AS1	1.84614	0.0709909	1		0.0465844	0.106246	0.0735933	0.865569		10	103594027	103855584	-	261558		10	103745966	103755423	+	9458		opposite_strand	103745966	103755423	9458	100	3.6
DISC1	ENSG00000286071	1.43989	0.187624	1		0.0454701	0.12577	0.0745435	0.865569		1	231626790	232041272	+	414483		1	231766785	231847803	-	81019		opposite_strand	231766785	231847803	81019	100	19.5
SEMA3F	SEMA3F-AS1	3.04199	0.131415	1		0.0419298	0.112375	0.0747725	0.865569		3	50155045	50189075	+	34031		3	50116022	50156085	-	40064		opposite_strand	50155045	50156085	1041	2.6	3.1
PEX5L	PEX5L-AS2	1.2888	0.180813	1		0.0402973	0.161953	0.0752985	0.865569		3	179794958	180037053	-	242096		3	179898194	179921899	+	23706		opposite_strand	179898194	179921899	23706	100	9.8
RIOK2	LIX1-AS1	1.30928	0.357232	1		0.0385214	0.3159	0.077729	0.865569		5	97160867	97183247	-	22381		5	97089075	97439742	+	350668		opposite_strand	97160867	97183247	22381	6.4	100
PTPN22	AP4B1-AS1	1.52348	0.125153	1		0.0489018	0.121787	0.0783171	0.865569		1	113813811	113871753	-	57943		1	113812379	113901237	+	88859		opposite_strand	113813811	113871753	57943	65.2	100
DSG1	DSG1-AS1	1.69109	0.176026	1		0.0436786	0.144602	0.0796978	0.865569		18	31318160	31359246	+	41087		18	31327577	31426995	-	99419		opposite_strand	31327577	31359246	31670	31.9	77.1
P4HA2	P4HA2-AS1	0	0.0237735	1		0.999972	0.0414456	0.0808261	0.865569		5	132190147	132295315	-	105169		5	132184876	132192808	+	7933		opposite_strand	132190147	132192808	2662	33.6	2.5
MTOR	MTOR-AS1	0.148667	0.0222902	1		0.999753	0.041052	0.0812902	0.865569		1	11106535	11262556	-	156022		1	11143898	11149537	+	5640		opposite_strand	11143898	11149537	5640	100	3.6
RBM12B	RBM12B-AS1	2.53479	0.173977	1		0.0460119	0.115831	0.0815999	0.865569		8	93728155	93741017	-	12863		8	93740121	93740773	+	653		opposite_strand	93740121	93740773	653	100	5.1
DNAAF4	DNAAF4-CCPG1	0.761743	0.0203176	1		0.995306	0.0395007	0.0816348	0.865569		15	55410525	55508234	-	97710		15	55355248	55498360	-	143113		same_strand	55410525	55498360	87836	61.4	89.9
ST8SIA6	ST8SIA6-AS1	1.22719	0.272926	1		0.0423235	0.249007	0.0861324	0.865569		10	17315421	17454595	-	139175		10	17386907	17445758	+	58852		opposite_strand	17386907	17445758	58852	100	42.3
NOP14	NOP14-AS1	1.31833	0.272049	1		0.0473574	0.167979	0.0896863	0.865569		4	2937933	2963406	-	25474		4	2934876	2961738	+	26863		opposite_strand	2937933	2961738	23806	88.6	93.5
CHL1	CHL1-AS1	0.524925	0.0133389	1		0.99844	0.0454167	0.0914654	0.865569		3	196763	409417	+	212655		3	363370	385795	-	22426		opposite_strand	363370	385795	22426	100	10.5
PIK3CD	PIK3CD-AS2	1.33147	0.191372	1		0.0552631	0.139621	0.092196	0.865569		1	9629889	9729114	+	99226		1	9672405	9687604	-	15200		opposite_strand	9672405	9687604	15200	100	15.3
ATP13A5	ATP13A5-AS1	1.12607	0.813525	1		0.0481167	0.655061	0.0934498	0.865569		3	193274789	193378820	-	104032		3	193307244	193314362	+	7119		opposite_strand	193307244	193314362	7119	100	6.8
PRKG1	PRKG1-AS1	1.25013	0.178167	1		0.0535881	0.145888	0.0943145	0.865569		10	50990888	52298423	+	1307536		10	52167104	52315122	-	148019		opposite_strand	52167104	52298423	131320	88.7	10
AFAP1	AFAP1-AS1	0.420582	0.0224363	1		0.996422	0.0477476	0.0952891	0.865569		4	7758714	7939926	-	181213		4	7754077	7778928	+	24852		opposite_strand	7758714	7778928	20215	81.3	11.2
ASH1L	ASH1L-AS1	2.028	0.268438	1		0.0513332	0.159607	0.0957022	0.865569		1	155335268	155563162	-	227895		1	155562026	155570755	+	8730		opposite_strand	155562026	155563162	1137	13	0.5
VIM	VIM-AS1	3.37918	0.192734	1		0.0547423	0.153341	0.0958099	0.865569		10	17228241	17237593	+	9353		10	17214239	17230029	-	15791		opposite_strand	17228241	17230029	1789	11.3	19.1
GIT1	ABHD15-AS1	0.252716	0.0368047	1		0.997973	0.050004	0.0975183	0.865569		17	29573475	29594054	-	20580		17	29560547	29707090	+	146544		opposite_strand	29573475	29594054	20580	14	100
ERI3	ERI3-IT1	3.37918	0.192734	1		0.0560296	0.154845	0.0979425	0.865569		1	44221070	44355260	-	134191		1	44243408	44244273	-	866		same_strand	44243408	44244273	866	100	0.6
GNA14	GNA14-AS1	1.12149	0.351784	1		0.0568402	0.159988	0.0986772	0.865569		9	77423079	77648322	-	225244		9	77456295	77526697	+	70403		opposite_strand	77456295	77526697	70403	100	31.3
OXCT1	OXCT1-AS1	3.37918	0.192734	1		0.0564919	0.157098	0.0987899	0.865569		5	41730065	41870425	-	140361		5	41868320	41880210	+	11891		opposite_strand	41868320	41870425	2106	17.7	1.5
POU2AF3	COLCA1	0.163092	0.0515498	1		0.998355	0.0516005	0.0992521	0.865569		11	111298546	111308735	+	10190		11	111290787	111305498	-	14712		opposite_strand	111298546	111305498	6953	47.3	68.2
CD81	CD81-AS1	5.06917	0.129412	1		0.0926537	0.0674126	0.100725	0.865569		11	2376177	2397802	+	21626		11	2328749	2377992	-	49244		opposite_strand	2376177	2377992	1816	3.7	8.4
IL12A	IL12A-AS1	1.90186	0.24261	1		0.0532199	0.172511	0.100813	0.865569		3	159988835	159996019	+	7185		3	159902045	160226966	-	324922		opposite_strand	159988835	159996019	7185	2.2	100
POC1B	POC1B-AS1	3.37918	0.192734	1		0.0579583	0.158295	0.10112	0.865569		12	89419718	89526047	-	106330		12	89524545	89594878	+	70334		opposite_strand	89524545	89526047	1503	2.1	1.4
TRHDE	TRHDE-AS1	2.53359	0.417533	1		0.0683481	0.198275	0.101907	0.865569		12	72087266	72670758	+	583493		12	72249964	72276954	-	26991		opposite_strand	72249964	72276954	26991	100	4.6
POTEH	POTEH-AS1	2.53359	0.417533	1		0.0698986	0.197515	0.104129	0.865569		22	15690026	15721631	+	31606		22	15699361	15703403	-	4043		opposite_strand	15699361	15703403	4043	100	12.8
CCNJ	ENTPD1-AS1	0.480447	0.0225491	1		0.996779	0.0522578	0.104269	0.865569		10	96043394	96060870	+	17477		10	95732716	96090356	-	357641		opposite_strand	96043394	96060870	17477	4.9	100
TSC22D1	TSC22D1-AS1	2.25351	0.249419	1		0.0559899	0.16878	0.104271	0.865569		13	44432143	44577147	-	145005		13	44575766	44755728	+	179963		opposite_strand	44575766	44577147	1382	0.8	1
HOXC11	ENSG00000293681	2.53479	0.173977	1		0.0570555	0.169567	0.104424	0.865569		12	53973126	53977643	+	4518		12	53962308	53985549	-	23242		opposite_strand	53973126	53977643	4518	19.4	100
SNRK	SNRK-AS1	5.06758	0.302539	1		0.0711846	0.199102	0.105962	0.865569		3	43286512	43424764	+	138253		3	43346923	43352152	-	5230		opposite_strand	43346923	43352152	5230	100	3.8
AGBL5	AGBL5-AS1	5.06758	0.302539	1		0.0714038	0.202201	0.106266	0.865569		2	27042364	27070622	+	28259		2	27049683	27050264	-	582		opposite_strand	27049683	27050264	582	100	2.1
KLHL1	ATXN8OS	1.9008	0.405152	1		0.0585799	0.171778	0.107058	0.865569		13	69700594	70108493	-	407900		13	70107213	70171738	+	64526		opposite_strand	70107213	70108493	1281	2	0.3
PLCXD2	PLCXD2-AS1	3.37918	0.192734	1		0.0616549	0.161781	0.107173	0.865569		3	111674676	111846447	+	171772		3	111676736	111677433	-	698		opposite_strand	111676736	111677433	698	100	0.4
MYO5C	CERNA1	1.16987	0.612581	1		0.054573	0.535972	0.107321	0.865569		15	52192322	52295804	-	103483		15	52179997	52230123	+	50127		opposite_strand	52192322	52230123	37802	75.4	36.5
CCDC92B	hsa-mir-1253	5.06758	0.302539	1		0.0722504	0.200585	0.107418	0.865569		17	2720801	2749652	-	28852		17	2748078	2748182	+	105		opposite_strand	2748078	2748182	105	100	0.4
IDI2	IDI2-AS1	2.30527	0.165126	1		0.0581248	0.16972	0.10798	0.865569		10	1018910	1025859	-	6950		10	1022551	1045425	+	22875		opposite_strand	1022551	1025859	3309	14.5	47.6
LEMD1	LEMD1-AS1	0	0.0590392	1		0.999626	0.0576841	0.108061	0.865569		1	205381378	205455954	-	74577		1	205373219	205422954	+	49736		opposite_strand	205381378	205422954	41577	83.6	55.8
CACNA2D3	CACNA2D3-AS1	1.18308	0.356315	1		0.0568184	0.200688	0.108389	0.865569		3	54122552	55074557	+	952006		3	54874605	54901258	-	26654		opposite_strand	54874605	54901258	26654	100	2.8
SMIM15	SMIM15-AS1	2.53359	0.417533	1		0.073307	0.205079	0.108952	0.865569		5	61157704	61162468	-	4765		5	61162057	61248416	+	86360		opposite_strand	61162057	61162468	412	0.5	8.6
RABGAP1L	RABGAP1L-AS1	2.53479	0.173977	1		0.059833	0.173049	0.109217	0.865569		1	174159410	174995308	+	835899		1	174934947	174954277	-	19331		opposite_strand	174934947	174954277	19331	100	2.3
DEPDC1	DEPDC1-AS1	5.06758	0.302539	1		0.0735772	0.205759	0.10938	0.865569		1	68474152	68497221	-	23070		1	68496671	68538627	+	41957		opposite_strand	68496671	68497221	551	1.3	2.4
VWC2L	ENSG00000197585	0.61635	0.0732361	1		0.99749	0.055088	0.109963	0.865569		2	214411054	214578976	+	167923		2	214241676	214684246	-	442571		opposite_strand	214411054	214578976	167923	37.9	100
MEDAG	TEX26-AS1	1.29112	0.414744	1		0.0559686	0.524309	0.110118	0.865569		13	30906271	30925572	+	19302		13	30881933	30933846	-	51914		opposite_strand	30906271	30925572	19302	37.2	100
SMAD1	SMAD1-AS2	1.56052	0.251021	1		0.0579179	0.192749	0.110814	0.865569		4	145481194	145559176	+	77983		4	145415612	145502975	-	87364		opposite_strand	145481194	145502975	21782	24.9	27.9
SUCNR1	AADACL2-AS1	1.69055	0.208301	1		0.059925	0.186119	0.113994	0.870882		3	151873643	151884619	+	10977		3	151552378	151928178	-	375801		opposite_strand	151873643	151884619	10977	2.9	100
GRIK1	GRIK1-AS1	0.525856	0.0488005	1		0.996528	0.0574081	0.114142	0.870882		21	29536933	29940033	-	403101		21	29748175	29764002	+	15828		opposite_strand	29748175	29764002	15828	100	3.9
RHOA	RHOA-IT1	2.53479	0.173977	1		0.0627821	0.174995	0.114244	0.870882		3	49359139	49412998	-	53860		3	49365145	49367006	-	1862		same_strand	49365145	49367006	1862	100	3.5
PLCB1	ENSG00000303702	1.62306	0.238354	1		0.0613316	0.192221	0.116182	0.870882		20	8077251	8968360	+	891110		20	8624523	8643550	-	19028		opposite_strand	8624523	8643550	19028	100	2.1
TRIM31	TRIM31-AS1	1.52102	0.42277	1		0.0620354	0.192244	0.11669	0.870882		6	30102897	30113090	-	10194		6	30100827	30114724	+	13898		opposite_strand	30102897	30113090	10194	73.3	100
PRC1	PRC1-AS1	0.555863	0.0437716	1		0.996614	0.0593469	0.117763	0.870882		15	90966040	90995629	-	29590		15	90966340	90988625	+	22286		opposite_strand	90966340	90988625	22286	100	75.3
TLN2	ENSG00000259370	1.81245	0.121731	1		0.0619126	0.208609	0.118112	0.870882		15	62390526	62844631	+	454106		15	62827675	62884034	-	56360		opposite_strand	62827675	62844631	16957	30.1	3.7
GDNF	GDNF-AS1	5.06758	0.302539	1		0.0800842	0.211176	0.118517	0.870882		5	37812677	37840041	-	27365		5	37811589	38184717	+	373129		opposite_strand	37812677	37840041	27365	7.3	100
PPP1R12A	PPP1R12A-AS2	2.53479	0.173977	1		0.0706296	0.169552	0.120027	0.875165		12	79773563	79935460	-	161898		12	79690144	79778451	+	88308		opposite_strand	79773563	79778451	4889	5.5	3
NRSN2	NRSN2-AS1	2.53479	0.173977	1		0.066845	0.179628	0.121177	0.875165		20	346782	359660	+	12879		20	316860	348490	-	31631		opposite_strand	346782	348490	1709	5.4	13.3
HTR3E	HTR3E-AS1	1.4339	0.288895	1		0.063051	0.221482	0.121747	0.875165		3	184097064	184106995	+	9932		3	184095118	184105178	-	10061		opposite_strand	184097064	184105178	8115	80.7	81.7
NCBP2	NCBP2-AS1	1.78985	0.253731	1		0.0658983	0.21037	0.12491	0.890206		3	196935402	196942594	-	7193		3	196939877	196942534	+	2658		opposite_strand	196939877	196942534	2658	100	37
MKX	MKX-AS1	1.95031	0.201556	1		0.066887	0.206731	0.125634	0.890206		10	27672874	27746060	-	73187		10	27744786	27767794	+	23009		opposite_strand	27744786	27746060	1275	5.5	1.7
HMBOX1	ENSG00000307762	0.352683	0.0730756	1		0.993178	0.0670537	0.128755	0.905853		8	28890395	29064764	+	174370		8	28980713	29002323	-	21611		opposite_strand	28980713	29002323	21611	100	12.4
MACC1	MACC1-AS1	1.31389	0.241205	1		0.0665359	0.240339	0.129885	0.907362		7	20134655	20217404	-	82750		7	20121053	20153542	+	32490		opposite_strand	20134655	20153542	18888	58.1	22.8
BRWD1	BRWD1-AS1	0	0.0584179	1		0.999142	0.0745792	0.13668	0.940786		21	39184176	39321559	-	137384		21	39313893	39323218	+	9326		opposite_strand	39313893	39321559	7667	82.2	5.6
PRRX2	PRRX2-AS1	1.69055	0.208301	1		0.0803413	0.150623	0.136834	0.940786		9	129665647	129722674	+	57028		9	129712891	129718747	-	5857		opposite_strand	129712891	129718747	5857	100	10.3
NCOA7	NCOA7-AS1	0.528505	0.0706514	1		0.99396	0.0703524	0.137514	0.940786		6	125781161	125932034	+	150874		6	125797856	125818858	-	21003		opposite_strand	125797856	125818858	21003	100	13.9
HMMR	HMMR-AS1	0.514047	0.131791	1		0.993255	0.0723591	0.139747	0.94469		5	163460203	163491941	+	31739		5	163483065	163494058	-	10994		opposite_strand	163483065	163491941	8877	80.7	28
ZFAT	ZFAT-AS1	1.8435	0.29227	1		0.0769608	0.227562	0.1416	0.94469		8	134477788	134713049	-	235262		8	134598071	134600689	+	2619		opposite_strand	134598071	134600689	2619	100	1.1
CCDC13	CCDC13-AS1	0.544323	0.150564	1		0.99519	0.0740116	0.143574	0.94469		3	42705756	42773253	-	67498		3	42732575	42746768	+	14194		opposite_strand	42732575	42746768	14194	100	21
ZNF790	ZNF790-AS1	1.49192	0.305546	1		0.075085	0.231486	0.143586	0.94469		19	36817428	36850787	-	33360		19	36776080	36831596	+	55517		opposite_strand	36817428	36831596	14169	25.5	42.5
NAPA	NAPA-AS1	1.38343	0.364584	1		0.0763066	0.253173	0.146456	0.94469		19	47487637	47515091	-	27455		19	47484282	47502399	+	18118		opposite_strand	47487637	47502399	14763	81.5	53.8
CNTFR	CNTFR-AS1	1.22669	0.374215	1		0.0779172	0.21366	0.147488	0.94469		9	34551432	34590140	-	38709		9	34568009	34583072	+	15064		opposite_strand	34568009	34583072	15064	100	38.9
ZNF649	ZNF649-AS1	1.60938	0.140727	1		0.0814163	0.197216	0.151215	0.94469		19	51889235	51905040	-	15806		19	51888023	51900475	+	12453		opposite_strand	51889235	51900475	11241	90.3	71.1
KIRREL1	KIRREL1-IT1	1.56052	0.251021	1		0.0810657	0.258602	0.15198	0.94469		1	157993273	158100262	+	106990		1	158025550	158031166	+	5617		same_strand	158025550	158031166	5617	100	5.3
ATP5PO	LINC00649	2.53419	0.258844	1		0.0881503	0.260758	0.152324	0.94469		21	33903453	33915814	-	12362		21	33915534	34039762	+	124229		opposite_strand	33915534	33915814	281	0.2	2.3
RNF217	RNF217-AS1	2.0272	0.325103	1		0.0882003	0.262447	0.152415	0.94469		6	124962437	125092633	+	130197		6	124644434	124963587	-	319154		opposite_strand	124962437	124963587	1151	0.4	0.9
SOS1	SOS1-IT1	0	0.0918473	1		0.998674	0.0842209	0.152658	0.94469		2	38962206	39124345	-	162140		2	38992279	38993857	-	1579		same_strand	38992279	38993857	1579	100	1
PCBP1	PCBP1-AS1	1.81087	0.22504	1		0.0829503	0.246652	0.153819	0.94469		2	70087477	70089203	+	1727		2	69962263	70089206	-	126944		opposite_strand	70087477	70089203	1727	1.4	100
BCL6	BCL6-AS1	1.56052	0.251021	1		0.0819922	0.260427	0.154436	0.94469		3	187721377	187745725	-	24349		3	187743686	187793553	+	49868		opposite_strand	187743686	187745725	2040	4.1	8.4
MYH4	MYHAS	1.30132	0.276694	1		0.0805797	0.359935	0.155298	0.94469		17	10443290	10469559	-	26270		17	10291816	10684235	+	392420		opposite_strand	10443290	10469559	26270	6.7	100
ZNF512B	UCKL1-AS1	2.53419	0.258844	1		0.0901131	0.263359	0.155496	0.94469		20	63956704	63969930	-	13227		20	63953384	63956985	+	3602		opposite_strand	63956704	63956985	282	7.8	2.1
ALDH1L1	ALDH1L1-AS2	0	0.0918473	1		0.999625	0.0849303	0.15574	0.94469		3	126103562	126197994	-	94433		3	126180012	126210169	+	30158		opposite_strand	126180012	126197994	17983	59.6	19
MPRIP	MPRIP-AS1	2.53419	0.258844	1		0.0905017	0.268055	0.156107	0.94469		17	17042457	17217679	+	175223		17	17076038	17077752	-	1715		opposite_strand	17076038	17077752	1715	100	1
GRTP1	GRTP1-AS1	1.50829	0.240714	1		0.0982996	0.152416	0.157249	0.94469		13	113324163	113364148	-	39986		13	113351582	113361868	+	10287		opposite_strand	113351582	113361868	10287	100	25.7
DENND5B	DENND5B-AS1	2.17251	0.219684	1		0.0882204	0.253431	0.157922	0.94469		12	31382226	31591136	-	208911		12	31589920	31642466	+	52547		opposite_strand	31589920	31591136	1217	2.3	0.6
PGAP4	TMEM246-AS1	1.54331	0.3221	1		0.0851052	0.270599	0.159832	0.94469		9	101473170	101533537	-	60368		9	101468345	101482199	+	13855		opposite_strand	101473170	101482199	9030	65.2	15
VCAN	VCAN-AS1	1.32932	0.139267	1		0.0841044	0.234151	0.160691	0.94469		5	83471618	83582303	+	110686		5	83531352	83581320	-	49969		opposite_strand	83531352	83581320	49969	100	45.1
CORO6	ABHD15-AS1	2.53419	0.258844	1		0.0973628	0.268556	0.162339	0.94469		17	29614756	29622912	-	8157		17	29560547	29707090	+	146544		opposite_strand	29614756	29622912	8157	5.6	100
FBXO24	PCOLCE-AS1	1.43072	0.336943	1		0.0856002	0.264435	0.162963	0.94469		7	100583982	100601117	+	17136		7	100589402	100605782	-	16381		opposite_strand	100589402	100601117	11716	71.5	68.4
TTC21B	TTC21B-AS1	1.28409	0.290556	1		0.0859334	0.277307	0.165375	0.94469		2	165857475	165953851	-	96377		2	165933749	165949891	+	16143		opposite_strand	165933749	165949891	16143	100	16.7
IGF2BP2	IGF2BP2-AS1	0.541172	0.0910966	1		0.993674	0.087338	0.167731	0.94469		3	185643130	185825042	-	181913		3	185712528	185729787	+	17260		opposite_strand	185712528	185729787	17260	100	9.5
PSMD5	CUTALP	1.24172	0.38026	1		0.0875088	0.328949	0.168264	0.94469		9	120815496	120842951	-	27456		9	120824828	120854385	+	29558		opposite_strand	120824828	120842951	18124	61.3	66
HOXB6	HOXB-AS3	1.39484	0.342762	1		0.0906108	0.290163	0.171061	0.94469		17	48595751	48604992	-	9242		17	48549630	48606414	+	56785		opposite_strand	48595751	48604992	9242	16.3	100
PCCA	PCCA-AS1	1.17954	0.51097	1		0.0893503	0.443033	0.171452	0.94469		13	100089015	100530437	+	441423		13	100464440	100481215	-	16776		opposite_strand	100464440	100481215	16776	100	3.8
CD27	CD27-AS1	1.47889	0.335591	1		0.0920006	0.281485	0.171739	0.94469		12	6444955	6451718	+	6764		12	6439001	6452092	-	13092		opposite_strand	6444955	6451718	6764	51.7	100
SORCS3	SORCS3-AS1	3.04199	0.131415	1		0.242379	0.10718	0.175354	0.94469		10	104641290	105265242	+	623953		10	104664608	104666216	-	1609		opposite_strand	104664608	104666216	1609	100	0.3
CXCL17	LIPE-AS1	1.35906	0.334129	1		0.0934181	0.310746	0.176592	0.94469		19	42428278	42442946	-	14669		19	42387222	42796422	+	409201		opposite_strand	42428278	42442946	14669	3.6	100
STARD13	STARD13-AS	1.12406	0.313756	1		0.0920817	0.31421	0.179548	0.94469		13	33103137	33350630	-	247494		13	33180401	33281584	+	101184		opposite_strand	33180401	33281584	101184	100	40.9
CC2D2B	ENTPD1-AS1	0.790733	0.0461589	1		0.990092	0.0934261	0.18218	0.94469		10	95907603	96033745	+	126143		10	95732716	96090356	-	357641		opposite_strand	95907603	96033745	126143	35.3	100
MORC1	MORC1-AS1	1.18646	0.594963	1		0.0983457	0.621559	0.184991	0.94469		3	108958248	109118134	-	159887		3	109101401	109110342	+	8942		opposite_strand	109101401	109110342	8942	100	5.6
ZNRF3	ZNRF3-AS1	1.23452	0.265203	1		0.0972378	0.279437	0.18671	0.94469		22	28883572	29057488	+	173917		22	29024999	29031533	-	6535		opposite_strand	29024999	29031533	6535	100	3.8
ST7	ST7-AS2	1.11315	0.212576	1		0.0973839	0.34243	0.189527	0.94469		7	116953238	117230176	+	276939		7	117072072	117146480	-	74409		opposite_strand	117072072	117146480	74409	100	26.9
SH3BP5	SH3BP5-AS1	1.36592	0.316924	1		0.101804	0.247197	0.191042	0.94469		3	15254353	15341368	-	87016		3	15254184	15264515	+	10332		opposite_strand	15254353	15264515	10163	98.4	11.7
CYP19A1	MIR4713HG	1.16025	0.28465	1		0.101767	0.237942	0.191442	0.94469		15	51208057	51338601	-	130545		15	51037174	51322480	+	285307		opposite_strand	51208057	51322480	114424	40.1	87.7
ABCC5	ABCC5-AS1	0	0.145062	1		0.996828	0.108541	0.191859	0.94469		3	183919934	184017939	-	98006		3	184006338	184011419	+	5082		opposite_strand	184006338	184011419	5082	100	5.2
DIP2A	DIP2A-IT1	1.64175	0.157983	1		0.104602	0.228491	0.193452	0.94469		21	46458891	46572743	+	113853		21	46462471	46469306	+	6836		same_strand	46462471	46469306	6836	100	6
TET2	TET2-AS1	1.57094	0.147801	1		0.103548	0.24917	0.193784	0.94469		4	105145875	105279816	+	133942		4	105171354	105353011	-	181658		opposite_strand	105171354	105279816	108463	59.7	81
TMEM44	TMEM44-AS1	0	0.146406	1		0.999105	0.109189	0.195075	0.94469		3	194587673	194633689	-	46017		3	194583969	194590263	+	6295		opposite_strand	194587673	194590263	2591	41.2	5.6
PCDHGA4	ENSG00000273557	1.60119	0.285736	1		0.106456	0.31334	0.195474	0.94469		5	141355021	141512975	+	157955		5	141468465	141471528	+	3064		same_strand	141468465	141471528	3064	100	1.9
IL5RA	CNTN4-AS1	1.9008	0.405152	1		0.111713	0.329151	0.197429	0.94469		3	3066324	3126613	-	60290		3	3039033	3069242	-	30210		same_strand	3066324	3069242	2919	9.7	4.8
HNF1A	HNF1A-AS1	1.81087	0.22504	1		0.113189	0.201016	0.200329	0.94469		12	120978543	121002512	+	23970		12	120941723	120980968	-	39246		opposite_strand	120978543	120980968	2426	6.2	10.1
ARHGAP31	ARHGAP31-AS1	1.04825	0.822115	1		0.109312	0.925638	0.201087	0.94469		3	119294383	119420714	+	126332		3	119313313	119322760	-	9448		opposite_strand	119313313	119322760	9448	100	7.5
DGUOK	DGUOK-AS1	1.23653	0.56931	1		0.108932	0.710071	0.202567	0.94469		2	73926826	73958961	+	32136		2	73927769	73986660	-	58892		opposite_strand	73927769	73958961	31193	53	97.1
THUMPD3	THUMPD3-AS1	1.14362	0.545564	1		0.10707	0.584409	0.202891	0.94469		3	9362971	9386791	+	23821		3	9349689	9398625	-	48937		opposite_strand	9362971	9386791	23821	48.7	100
BRI3BP	THRIL	1.9008	0.405152	1		0.116368	0.334684	0.204984	0.94469		12	124993645	125031231	+	37587		12	125025434	125027410	-	1977		opposite_strand	125025434	125027410	1977	100	5.3
CACTIN	CACTIN-AS1	1.68947	0.431141	1		0.118628	0.338413	0.208619	0.94469		19	3610645	3626815	-	16171		19	3606497	3613930	+	7434		opposite_strand	3610645	3613930	3286	44.2	20.3
BSN	BSN-AS1	3.37918	0.192734	1		0.13903	0.155099	0.209503	0.94469		3	49554477	49671549	+	117073		3	49640483	49641769	-	1287		opposite_strand	49640483	49641769	1287	100	1.1
TTC39C	TTC39C-AS1	3.37918	0.192734	1		0.138079	0.159162	0.211091	0.94469		18	23992773	24135970	+	143198		18	23987749	24015521	-	27773		opposite_strand	23992773	24015521	22749	81.9	15.9
BCL2L1	BCL2L1-AS1	1.9008	0.405152	1		0.120208	0.346289	0.21116	0.94469		20	31664452	31723989	-	59538		20	31675088	31716842	+	41755		opposite_strand	31675088	31716842	41755	100	70.1
JAZF1	JAZF1-AS1	2.53359	0.417533	1		0.137948	0.425879	0.214024	0.94469		7	27830573	28180795	-	350223		7	28180322	28243917	+	63596		opposite_strand	28180322	28180795	474	0.7	0.1
TYMS	TYMSOS	2.53359	0.417533	1		0.138156	0.426765	0.21432	0.94469		18	657653	673578	+	15926		18	630886	658352	-	27467		opposite_strand	657653	658352	700	2.5	4.4
CAMTA1	CAMTA1-AS2	2.53359	0.417533	1		0.138573	0.428484	0.214918	0.94469		1	6785454	7769706	+	984253		1	7379384	7389915	-	10532		opposite_strand	7379384	7389915	10532	100	1.1
KRTAP5-2	KRTAP5-AS1	2.53359	0.417533	1		0.138849	0.430431	0.215287	0.94469		11	1597177	1598294	-	1118		11	1571353	1620791	+	49439		opposite_strand	1597177	1598294	1118	2.3	100
APOBEC3B	APOBEC3B-AS1	2.53359	0.417533	1		0.139095	0.42688	0.21566	0.94469		22	38982347	38992804	+	10458		22	38991559	38998209	-	6651		opposite_strand	38991559	38992804	1246	18.7	11.9
SNCA	SNCA-AS1	2.53359	0.417533	1		0.139549	0.427534	0.216319	0.94469		4	89700345	89838315	-	137971		4	89836394	89842294	+	5901		opposite_strand	89836394	89838315	1922	32.6	1.4
SIX5	DM1-AS	0	0.236286	1		0.99856	0.122855	0.216481	0.94469		19	45764785	45769252	-	4468		19	45767796	45772504	+	4709		opposite_strand	45767796	45769252	1457	30.9	32.6
ATP11A	ATP11A-AS1	0.646457	0.215453	1		0.981377	0.115295	0.216519	0.94469		13	112690038	112887168	+	197131		13	112745449	112754693	-	9245		opposite_strand	112745449	112754693	9245	100	4.7
COLQ	ENSG00000288077	1.40802	0.57024	1		0.120677	0.363239	0.216727	0.94469		3	15450133	15521751	-	71619		3	15501439	15504060	+	2622		opposite_strand	15501439	15504060	2622	100	3.7
LSAMP	LSAMP-AS1	0	0.145062	1		0.998586	0.1235	0.217457	0.94469		3	115802374	117997592	-	2195219		3	116299633	116370090	+	70458		opposite_strand	116299633	116370090	70458	100	3.2
B4GALT1	B4GALT1-AS1	2.53359	0.417533	1		0.140381	0.433966	0.217512	0.94469		9	33100493	33167336	-	66844		9	33166789	33182865	+	16077		opposite_strand	33166789	33167336	548	3.4	0.8
TSPAN9	ENSG00000275850	0	0.236286	1		0.998598	0.123711	0.217877	0.94469		12	3077355	3286564	+	209210		12	3171657	3174056	+	2400		same_strand	3171657	3174056	2400	100	1.1
HMGN3	HMGN3-AS1	1.68893	0.513573	1		0.140907	0.430072	0.21827	0.94469		6	79201245	79234689	-	33445		6	79233697	79244087	+	10391		opposite_strand	79233697	79234689	993	9.6	3
HLTF	HLTF-AS1	2.53359	0.417533	1		0.140918	0.432378	0.218282	0.94469		3	149030127	149086554	-	56428		3	149086332	149102823	+	16492		opposite_strand	149086332	149086554	223	1.4	0.4
TMEM26	TMEM26-AS1	2.53359	0.417533	1		0.141253	0.429091	0.218765	0.94469		10	61406642	61453381	-	46740		10	61452639	61493433	+	40795		opposite_strand	61452639	61453381	743	1.8	1.6
HEBP1	GPRC5D-AS1	1.36492	0.478947	1		0.120021	0.363261	0.218798	0.94469		12	12974870	13000265	-	25396		12	12927682	13022056	+	94375		opposite_strand	12974870	13000265	25396	26.9	100
POLH	POLH-AS1	1.47889	0.335591	1		0.119589	0.35479	0.218824	0.94469		6	43576185	43620523	+	44339		6	43588230	43591362	-	3133		opposite_strand	43588230	43591362	3133	100	7.1
PILRB	STAG3L5P-PVRIG2P-PILRB	1.40962	0.253472	1		0.118314	0.354154	0.220421	0.94469		7	100352176	100367831	+	15656		7	100336079	100367831	+	31753		same_strand	100352176	100367831	15656	49.3	100
ROR1	ROR1-AS1	0.791633	0.150764	1		0.986158	0.116177	0.221234	0.94469		1	63774017	64181498	+	407482		1	64094379	64171342	-	76964		opposite_strand	64094379	64171342	76964	100	18.9
VPS13A	VPS13A-AS1	2.0272	0.325103	1		0.130602	0.390312	0.221685	0.94469		9	77177445	77421537	+	244093		9	77176594	77178201	-	1608		opposite_strand	77177445	77178201	757	47.1	0.3
FBP2	PCAT7	0.491136	0.0684933	1		0.990276	0.119435	0.222513	0.94469		9	94558720	94593824	-	35105		9	94554599	94603990	+	49392		opposite_strand	94558720	94593824	35105	71.1	100
GLYCTK	GLYCTK-AS1	1.58426	0.374089	1		0.12412	0.364618	0.223566	0.94469		3	52287089	52295257	+	8169		3	52287103	52299221	-	12119		opposite_strand	52287103	52295257	8155	67.3	99.8
MUC20	MUC20-OT1	0.574851	0.332911	1		0.98801	0.12223	0.224792	0.94469		3	195720884	195741123	+	20240		3	195635709	195739964	+	104256		same_strand	195720884	195739964	19081	18.3	94.3
ZNF341	ZNF341-AS1	1.58426	0.374089	1		0.125968	0.36414	0.226598	0.94469		20	33731657	33792269	+	60613		20	33787373	33812321	-	24949		opposite_strand	33787373	33792269	4897	19.6	8.1
APOA1	APOA1-AS	2.0272	0.325103	1		0.134381	0.387299	0.22755	0.94469		11	116835751	116837622	-	1872		11	116836117	116856210	+	20094		opposite_strand	116836117	116837622	1506	7.5	80.4
DNAJB8	DNAJB8-AS1	1.6892	0.626228	1		0.134784	0.390395	0.228171	0.94469		3	128462437	128466968	-	4532		3	128463530	128475012	+	11483		opposite_strand	128463530	128466968	3439	29.9	75.9
AOAH	AOAH-IT1	2.0272	0.325103	1		0.135093	0.39018	0.228639	0.94469		7	36509308	36724549	-	215242		7	36597834	36600120	-	2287		same_strand	36597834	36600120	2287	100	1.1
SNAP47	SNAP47-AS1	1.58426	0.374089	1		0.129273	0.370724	0.231994	0.94469		1	227728200	227781826	+	53627		1	227743831	227747191	-	3361		opposite_strand	227743831	227747191	3361	100	6.3
PLA2G4C	PLA2G4C-AS1	1.39876	0.376892	1		0.129209	0.405549	0.232494	0.94469		19	48047843	48110817	-	62975		19	48061371	48064945	+	3575		opposite_strand	48061371	48064945	3575	100	5.7
DHRS4	DHRS4-AS1	1.31513	0.329612	1		0.126281	0.371356	0.233789	0.94469		14	23953734	23969279	+	15546		14	23938219	24075861	-	137643		opposite_strand	23953734	23969279	15546	11.3	100
MEF2C	MEF2C-AS2	0.514047	0.131791	1		0.985034	0.126425	0.23414	0.94469		5	88717117	88904257	-	187141		5	88675845	88779088	+	103244		opposite_strand	88717117	88779088	61972	60	33.1
UBE2Q1	UBE2Q1-AS1	1.68893	0.513573	1		0.152326	0.44219	0.234577	0.94469		1	154548577	154559028	-	10452		1	154553609	154555017	+	1409		opposite_strand	154553609	154555017	1409	100	13.5
PRKCA	PRKCA-AS1	0.546257	0.133481	1		0.992248	0.126953	0.235396	0.94469		17	66302613	66810743	+	508131		17	66398069	66416854	-	18786		opposite_strand	66398069	66416854	18786	100	3.7
OPCML	ENSG00000309196	1.69001	0.35877	1		0.132963	0.24912	0.23587	0.94469		11	132414977	133532501	-	1117525		11	133119756	133126626	+	6871		opposite_strand	133119756	133126626	6871	100	0.6
DNAH17	DNAH17-AS1	1.41571	0.275974	1		0.145339	0.189929	0.235965	0.94469		17	78423697	78577396	-	153700		17	78484882	78503056	+	18175		opposite_strand	78484882	78503056	18175	100	11.8
EGFR	EGFR-AS1	0.489659	0.351607	1		0.985098	0.13073	0.23662	0.94469		7	55019017	55211628	+	192612		7	55179750	55212969	-	33220		opposite_strand	55179750	55211628	31879	96	16.6
HLX	HLX-AS1	2.0272	0.325103	1		0.141003	0.406943	0.237773	0.94469		1	220879431	220885059	+	5629		1	220832763	220881473	-	48711		opposite_strand	220879431	220881473	2043	4.2	36.3
STAU2	STAU2-AS1	1.18357	0.520121	1		0.1282	0.495267	0.238374	0.94469		8	73420369	73747708	-	327340		8	73420004	73441526	+	21523		opposite_strand	73420369	73441526	21158	98.3	6.5
MYH2	MYHAS	1.33085	0.284539	1		0.128775	0.383305	0.238656	0.94469		17	10521148	10549700	-	28553		17	10291816	10684235	+	392420		opposite_strand	10521148	10549700	28553	7.3	100
CXXC5	CXXC5-AS1	0	0.230179	1		0.997651	0.137891	0.239466	0.94469		5	139647299	139683882	+	36584		5	139628407	139649728	-	21322		opposite_strand	139647299	139649728	2430	11.4	6.6
ZNF710	ZNF710-AS1	0	0.230179	1		0.997678	0.138385	0.240248	0.94469		15	90001324	90082206	+	80883		15	90074512	90082207	-	7696		opposite_strand	90074512	90082206	7695	100	9.5
LARS2	LARS2-AS1	1.07331	0.789697	1		0.129461	0.649626	0.240689	0.94469		3	45388561	45554726	+	166166		3	45483974	45509545	-	25572		opposite_strand	45483974	45509545	25572	100	15.4
SPATA17	SPATA17-AS1	1.31426	0.489139	1		0.133468	0.401361	0.240728	0.94469		1	217631324	217871696	+	240373		1	217774259	217826262	-	52004		opposite_strand	217774259	217826262	52004	100	21.6
PLS1	PLS1-AS1	2.0272	0.325103	1		0.14365	0.400999	0.241843	0.94469		3	142596393	142713664	+	117272		3	142654697	142656836	-	2140		opposite_strand	142654697	142656836	2140	100	1.8
CCDC183	CCDC183-AS1	0	0.230179	1		0.997777	0.140143	0.243026	0.94469		9	136796338	136807741	+	11404		9	136803927	136808848	-	4922		opposite_strand	136803927	136807741	3815	77.5	33.5
ERVV-1	ZNF702P	0	0.230179	1		0.997783	0.140268	0.243224	0.94469		19	53013921	53016123	+	2203		19	52966896	53058563	-	91668		opposite_strand	53013921	53016123	2203	2.4	100
IGF1	LINC02456	1.21104	0.171101	1		0.12998	0.302945	0.244813	0.94469		12	102395874	102481744	-	85871		12	102257213	102463502	+	206290		opposite_strand	102395874	102463502	67629	32.8	78.8
LRRD1	CYP51A1-AS1	1.07806	0.600303	1		0.13137	0.42513	0.247105	0.94469		7	92141643	92179531	-	37889		7	92134563	92180725	+	46163		opposite_strand	92141643	92179531	37889	82.1	100
TUBA3FP	THAP7-AS1	0.460123	0.410704	1		0.988554	0.140563	0.250384	0.94469		22	21008193	21014292	-	6100		22	21001536	21010342	+	8807		opposite_strand	21008193	21010342	2150	24.4	35.2
SSTR5	SSTR5-AS1	1.38208	0.71519	1		0.145969	0.425671	0.251121	0.94469		16	1063867	1081454	+	17588		16	1064081	1078731	-	14651		opposite_strand	1064081	1078731	14651	100	83.3
PACRG	PACRG-AS3	0.675436	0.133901	1		0.979543	0.136524	0.253984	0.94469		6	162727132	163315500	+	588369		6	163163830	163192038	-	28209		opposite_strand	163163830	163192038	28209	100	4.8
CPB2	CPB2-AS1	1.08132	0.562094	1		0.1354	0.624973	0.254212	0.94469		13	46053186	46105033	-	51848		13	46052497	46161379	+	108883		opposite_strand	46053186	46105033	51848	47.6	100
MCM8	MCM8-AS1	0.410065	0.13964	1		0.98513	0.140257	0.254439	0.94469		20	5950652	5998977	+	48326		20	5990797	6007366	-	16570		opposite_strand	5990797	5998977	8181	49.4	16.9
HTR2A	HTR2A-AS1	1.68947	0.431141	1		0.14735	0.426238	0.255289	0.94469		13	46831546	46897076	-	65531		13	46845279	46856299	+	11021		opposite_strand	46845279	46856299	11021	100	16.8
SLCO4A1	SLCO4A1-AS1	1.52041	0.460988	1		0.148262	0.426316	0.256716	0.94469		20	62642503	62685785	+	43283		20	62663019	62666724	-	3706		opposite_strand	62663019	62666724	3706	100	8.6
FKBP4	ITFG2-AS1	1.74982	0.129931	1		0.14198	0.403378	0.256842	0.94469		12	2794970	2805423	+	10454		12	2668500	2812944	-	144445		opposite_strand	2794970	2805423	10454	7.2	100
CDKN2B	CDKN2B-AS1	0.253008	0.235287	1		0.949638	0.146892	0.256877	0.94469		9	22002903	22009305	-	6403		9	21994139	22212895	+	218757		opposite_strand	22002903	22009305	6403	2.9	100
TMEM82	SLC25A34-AS1	1.21634	0.629097	1		0.144061	0.415577	0.257183	0.94469		1	15742499	15747982	+	5484		1	15739759	15749896	-	10138		opposite_strand	15742499	15747982	5484	54.1	100
SOX12	NRSN2-AS1	1.37063	0.428459	1		0.142356	0.329607	0.257771	0.94469		20	325552	330224	+	4673		20	316860	348490	-	31631		opposite_strand	325552	330224	4673	14.8	100
LRP4	LRP4-AS1	1.18845	0.542995	1		0.140423	0.41195	0.257914	0.94469		11	46856717	46918642	-	61926		11	46846373	46874421	+	28049		opposite_strand	46856717	46874421	17705	63.1	28.6
ACMSD	CCNT2-AS1	1.12201	0.404875	1		0.140036	0.324852	0.262288	0.94469		2	134838616	134902034	+	63419		2	134726784	134918739	-	191956		opposite_strand	134838616	134902034	63419	33	100
SLC9A3	SLC9A3-AS1	0.506213	0.563639	1		0.989638	0.14907	0.264019	0.94469		5	470456	524449	-	53994		5	473236	480884	+	7649		opposite_strand	473236	480884	7649	100	14.2
FBXO36	ENSG00000302256	1.44813	0.521805	1		0.151055	0.427607	0.26504	0.94469		2	229922302	230013119	+	90818		2	229956168	229958745	-	2578		opposite_strand	229956168	229958745	2578	100	2.8
RPS6KB2	RPS6KB2-AS1	1.55964	0.507338	1		0.152174	0.42638	0.266814	0.94469		11	67428460	67435401	+	6942		11	67431367	67435399	-	4033		opposite_strand	67431367	67435399	4033	100	58.1
BAALC	BAALC-AS1	1.154	0.289428	1		0.142953	0.36647	0.267108	0.94469		8	103140713	103230305	+	89593		8	103153394	103371410	-	218017		opposite_strand	103153394	103230305	76912	35.3	85.8
FLNB	FLNB-AS1	1.30375	0.422121	1		0.148526	0.422477	0.268447	0.94469		3	58008398	58172251	+	163854		3	58162547	58170636	-	8090		opposite_strand	58162547	58170636	8090	100	4.9
MAMDC2	MAMDC2-AS1	0.828994	0.191826	1		0.979293	0.144959	0.270848	0.94469		9	70043848	70226972	+	183125		9	70010139	70258924	-	248786		opposite_strand	70043848	70226972	183125	73.6	100
MMP25	MMP25-AS1	1.44813	0.521805	1		0.156	0.440268	0.272825	0.94469		16	3046062	3060729	+	14668		16	3037233	3059370	-	22138		opposite_strand	3046062	3059370	13309	60.1	90.7
MRPS16	DNAJC9-AS1	0	0.384643	1		0.996574	0.16051	0.273437	0.94469		10	73248843	73252693	-	3851		10	73247341	73276984	+	29644		opposite_strand	73248843	73252693	3851	13	100
FLNC	FLNC-AS1	1.49096	0.392642	1		0.155075	0.436063	0.273897	0.94469		7	128830406	128859274	+	28869		7	128850162	128862626	-	12465		opposite_strand	128850162	128859274	9113	73.1	31.6
OSBPL10	OSBPL10-AS1	0.652591	0.331601	1		0.985307	0.152627	0.277574	0.94469		3	31657912	32077580	-	419669		3	31703986	31721652	+	17667		opposite_strand	31703986	31721652	17667	100	4.2
IGF2R	AIRN	1.26733	0.523073	1		0.157565	0.450553	0.281755	0.94469		6	159969082	160113507	+	144426		6	160002409	160007664	-	5256		opposite_strand	160002409	160007664	5256	100	3.6
MYRIP	EIF1B-AS1	0.818363	0.159342	1		0.973951	0.153258	0.284712	0.94469		3	39808914	40260321	+	451408		3	40061110	40453341	-	392232		opposite_strand	40061110	40260321	199212	50.8	44.1
CKMT2	CKMT2-AS1	0.74184	0.243779	1		0.959704	0.154914	0.284748	0.94469		5	81233320	81266398	+	33079		5	81201341	81301582	-	100242		opposite_strand	81233320	81266398	33079	33	100
SPATA32	MAP3K14-AS1	0.562375	0.462483	1		0.988472	0.162358	0.286686	0.94469		17	45254393	45262094	-	7702		17	45247905	45269836	+	21932		opposite_strand	45254393	45262094	7702	35.1	100
DNAH10	DNAH10OS	0.253008	0.235287	1		0.977432	0.165416	0.288418	0.94469		12	123762188	123935720	+	173533		12	123925461	123934984	-	9524		opposite_strand	123925461	123934984	9524	100	5.5
ITPKB	ITPKB-AS1	0.569471	0.169195	1		0.970275	0.159367	0.289013	0.94469		1	226631690	226739323	-	107634		1	226668897	226676345	+	7449		opposite_strand	226668897	226676345	7449	100	6.9
ADGRL3	ADGRL3-AS1	1.43072	0.336943	1		0.161676	0.260029	0.289431	0.94469		4	61200326	62078335	+	878010		4	62051272	62165554	-	114283		opposite_strand	62051272	62078335	27064	23.7	3.1
ABCA9	ABCA9-AS1	1.28731	0.374977	1		0.1597	0.425046	0.289986	0.94469		17	68974488	69060949	-	86462		17	68944531	69042784	+	98254		opposite_strand	68974488	69042784	68297	69.5	79
ENTPD1	ENTPD1-AS1	1.0795	0.437224	1		0.156199	0.3174	0.290334	0.94469		10	95711779	95877266	+	165488		10	95732716	96090356	-	357641		opposite_strand	95732716	95877266	144551	40.4	87.3
C1QTNF9	C1QTNF9-AS1	0.253008	0.235287	1		0.976546	0.166838	0.290593	0.94469		13	24307166	24322535	+	15370		13	24315725	24321598	-	5874		opposite_strand	24315725	24321598	5874	100	38.2
CCND2	CCND2-AS1	0.253008	0.235287	1		0.975504	0.168049	0.292485	0.94469		12	4269771	4305353	+	35583		12	4247981	4276265	-	28285		opposite_strand	4269771	4276265	6495	23	18.3
NPSR1	NPSR1-AS1	1.15805	0.273818	1		0.158944	0.355238	0.293873	0.94469		7	34658218	34878332	+	220115		7	34287269	34871582	-	584314		opposite_strand	34658218	34871582	213365	36.5	96.9
MTCL1	GACAT2	2.53419	0.258844	1		0.18532	0.259216	0.297123	0.94469		18	8705556	8832778	+	127223		18	8695856	8707721	-	11866		opposite_strand	8705556	8707721	2166	18.3	1.7
MYH1	MYHAS	1.22071	0.509299	1		0.164844	0.445576	0.297154	0.94469		17	10492307	10518542	-	26236		17	10291816	10684235	+	392420		opposite_strand	10492307	10518542	26236	6.7	100
PCED1B	PCED1B-AS1	1.26786	0.405861	1		0.165358	0.453237	0.297767	0.94469		12	47079603	47236662	+	157060		12	47135273	47216503	-	81231		opposite_strand	47135273	47216503	81231	100	51.7
SIRPG	SIRPG-AS1	0.835429	0.549035	1		0.979943	0.163763	0.297883	0.94469		20	1629152	1657779	-	28628		20	1633508	1648472	+	14965		opposite_strand	1633508	1648472	14965	100	52.3
TBX2	TBX2-AS1	0.446351	0.263427	1		0.950785	0.168677	0.298401	0.94469		17	61399843	61409466	+	9624		17	61361666	61413305	-	51640		opposite_strand	61399843	61409466	9624	18.6	100
ERC2	ENSG00000305044	0	0.371521	1		0.979625	0.179976	0.299024	0.94469		3	55508311	56469095	-	960785		3	55749746	55753386	+	3641		opposite_strand	55749746	55753386	3641	100	0.4
ZNF346	ZNF346-IT1	1.6892	0.626228	1		0.180797	0.511252	0.300364	0.94469		5	177022696	177081189	+	58494		5	177051714	177052963	+	1250		same_strand	177051714	177052963	1250	100	2.1
ST6GAL2	ENSG00000227294	0	0.371521	1		0.981533	0.181544	0.301368	0.94469		2	106801600	106887108	-	85509		2	106834464	106841207	+	6744		opposite_strand	106834464	106841207	6744	100	7.9
BIRC6	BIRC6-AS2	1.44778	0.648835	1		0.182972	0.518113	0.303598	0.94469		2	32357023	32619571	+	262549		2	32557273	32574818	-	17546		opposite_strand	32557273	32574818	17546	100	6.7
PCBP2	ENSG00000257379	0	0.371521	1		0.981617	0.183107	0.303739	0.94469		12	53452102	53481162	+	29061		12	53441741	53467528	+	25788		same_strand	53452102	53467528	15427	59.8	53.1
DACT3	DACT3-AS1	0	0.384643	1		0.994434	0.181584	0.303751	0.94469		19	46647551	46661182	-	13632		19	46660308	46678991	+	18684		opposite_strand	46660308	46661182	875	4.7	6.4
RSF1	RSF1-IT1	1.12587	0.700671	1		0.99445	0.181693	0.303919	0.94469		11	77660009	77820869	-	160861		11	77738680	77739568	-	889		same_strand	77738680	77739568	889	100	0.6
KAZN	KAZN-AS1	0	0.384643	1		0.994444	0.181754	0.304	0.94469		1	13892792	15118043	+	1225252		1	14338825	14419973	-	81149		opposite_strand	14338825	14419973	81149	100	6.6
FSD2	SNHG21	0	0.371521	1		0.994471	0.181989	0.30436	0.94469		15	82755362	82806070	-	50709		15	82750512	82796682	+	46171		opposite_strand	82755362	82796682	41321	89.5	81.5
MAL2	MAL2-AS1	1.14715	0.46063	1		0.167633	0.660715	0.306177	0.94469		8	119165034	119245673	+	80640		8	119214625	119246857	-	32233		opposite_strand	119214625	119245673	31049	96.3	38.5
CYP4A22	CYP4A22-AS1	1.40802	0.57024	1		0.175502	0.487513	0.30638	0.94469		1	47137435	47149727	+	12293		1	47096653	47181087	-	84435		opposite_strand	47137435	47149727	12293	14.6	100
PKP4	PKP4-AS1	1.1929	0.6087	1		0.171068	0.463676	0.306656	0.94469		2	158456952	158682879	+	225928		2	158658337	158776987	-	118651		opposite_strand	158658337	158682879	24543	20.7	10.9
MAP3K20	MAP3K20-AS1	1.10192	0.401046	1		0.166754	0.583175	0.307215	0.94469		2	173075435	173268015	+	192581		2	173166446	173282036	-	115591		opposite_strand	173166446	173268015	101570	87.9	52.7
LHFPL3	LHFPL3-AS1	1.16332	0.311642	1		0.168123	0.494637	0.308169	0.94469		7	104328603	104908561	+	579959		7	104738597	104804107	-	65511		opposite_strand	104738597	104804107	65511	100	11.3
PNKD	CATIP-AS2	0.624963	0.152793	1		0.964809	0.172008	0.31087	0.94469		2	218269651	218346793	+	77143		2	218326247	218358002	-	31756		opposite_strand	218326247	218346793	20547	64.7	26.6
IGFBP7	IGFBP7-AS1	1.68893	0.513573	1		0.206604	0.64291	0.311042	0.94469		4	57030773	57110385	-	79613		4	57109736	57207459	+	97724		opposite_strand	57109736	57110385	650	0.7	0.8
HLCS	HLCS-AS1	1.44778	0.648835	1		0.188384	0.52036	0.311625	0.94469		21	36748626	36990236	-	241611		21	36966461	36975164	+	8704		opposite_strand	36966461	36975164	8704	100	3.6
LCMT1	LCMT1-AS2	0.715795	0.246426	1		0.952534	0.172835	0.313004	0.94469		16	25111731	25178231	+	66501		16	25140570	25149051	-	8482		opposite_strand	25140570	25149051	8482	100	12.8
AGAP1	ENSG00000294682	1.38208	0.71519	1		0.185029	0.510303	0.314388	0.94469		2	235494043	236131793	+	637751		2	235973488	236000454	+	26967		same_strand	235973488	236000454	26967	100	4.2
KIAA1614	KIAA1614-AS1	1.52041	0.460988	1		0.186582	0.523881	0.315286	0.94469		1	180912897	180951614	+	38718		1	180949699	180954887	-	5189		opposite_strand	180949699	180951614	1916	36.9	4.9
TMEM255B	GAS6-AS1	0.240941	0.15876	1		0.979435	0.183167	0.31634	0.94469		13	113759226	113816995	+	57770		13	113815630	113845744	+	30115		same_strand	113815630	113816995	1366	4.5	2.4
IGSF11	IGSF11-AS1	0.389215	0.30315	1		0.966687	0.181804	0.317456	0.94469		3	118900557	119146068	-	245512		3	118943072	118948241	+	5170		opposite_strand	118943072	118948241	5170	100	2.1
ARHGAP26	ARHGAP26-AS1	1.0393	0.845355	1		0.180548	0.818203	0.317612	0.94469		5	142770377	143229011	+	458635		5	142859600	142871204	-	11605		opposite_strand	142859600	142871204	11605	100	2.5
ATP2C2	ATP2C2-AS1	1.08567	0.752091	1		0.187307	0.517394	0.317824	0.94469		16	84368527	84464187	+	95661		16	84459259	84467361	-	8103		opposite_strand	84459259	84464187	4929	60.8	5.2
LAMA5	LAMA5-AS1	1.08567	0.752091	1		0.188186	0.516996	0.31915	0.94469		20	62307955	62367312	-	59358		20	62352970	62356482	+	3513		opposite_strand	62352970	62356482	3513	100	5.9
RNFT1	TBC1D3P1-DHX40P1	1.38208	0.71519	1		0.188489	0.520651	0.319604	0.94469		17	59952240	59964761	-	12522		17	59962363	60019053	-	56691		same_strand	59962363	59964761	2399	4.2	19.2
HOXB4	HOXB-AS3	1.60119	0.285736	1		0.184269	0.493321	0.319932	0.94469		17	48575507	48578350	-	2844		17	48549630	48606414	+	56785		opposite_strand	48575507	48578350	2844	5	100
PRKAG1	DDN-AS1	1.01327	1	1		0.179005	0.922009	0.320853	0.94469		12	49002274	49018807	-	16534		12	48998367	49019243	+	20877		opposite_strand	49002274	49018807	16534	79.2	100
RMDN2	RMDN2-AS1	0.855928	0.196689	1		0.964387	0.17513	0.321001	0.94469		2	37923187	38067142	+	143956		2	37949911	38067041	-	117131		opposite_strand	37949911	38067041	117131	100	81.4
OBSCN	OBSCN-AS1	0.281163	0.347287	1		0.968436	0.187016	0.32131	0.94469		1	228208044	228378876	+	170833		1	228203503	228213664	-	10162		opposite_strand	228208044	228213664	5621	55.3	3.3
A1BG	A1BG-AS1	1.35148	0.539359	1		0.186954	0.506631	0.321519	0.94469		19	58345178	58353492	-	8315		19	58347718	58355455	+	7738		opposite_strand	58347718	58353492	5775	74.6	69.5
NUCB1	NUCB1-AS1	1.18646	0.594963	1		0.180855	0.479485	0.321585	0.94469		19	48900050	48923473	+	23424		19	48910930	48918926	-	7997		opposite_strand	48910930	48918926	7997	100	34.1
CD44	CD44-AS1	1.44813	0.521805	1		0.190976	0.506986	0.327437	0.94469		11	35138882	35232402	+	93521		11	35210343	35214985	-	4643		opposite_strand	35210343	35214985	4643	100	5
UBE2E1	UBE2E1-AS1	0.266345	0.232158	1		0.978556	0.190526	0.327622	0.94469		3	23805955	23891640	+	85686		3	23803695	23806905	-	3211		opposite_strand	23805955	23806905	951	29.6	1.1
B4GALT4	B4GALT4-AS1	1.20054	0.559026	1		0.186399	0.523056	0.328296	0.94469		3	119211732	119240946	-	29215		3	119226469	119290666	+	64198		opposite_strand	119226469	119240946	14478	22.6	49.6
INHBA	INHBA-AS1	0.570793	0.192515	1		0.974787	0.185565	0.329865	0.94469		7	41667168	41705834	-	38667		7	41693884	41779388	+	85505		opposite_strand	41693884	41705834	11951	14	30.9
ZNF571	ZNF571-AS1	1.16086	0.499392	1		0.183394	0.506261	0.330177	0.94469		19	37554782	37594792	-	40011		19	37548914	37587348	+	38435		opposite_strand	37554782	37587348	32567	84.7	81.4
CSMD2	CSMD2-AS1	0.586068	0.167227	1		0.952745	0.186307	0.331638	0.94469		1	33513998	34165842	-	651845		1	33868953	33893726	+	24774		opposite_strand	33868953	33893726	24774	100	3.8
CEACAM1	LIPE-AS1	0.953306	1	1		0.185529	0.920813	0.331857	0.94469		19	42507304	42561234	-	53931		19	42387222	42796422	+	409201		opposite_strand	42507304	42561234	53931	13.2	100
EPN2	EPN2-AS1	1.20321	0.527039	1		0.187016	0.502272	0.332689	0.94469		17	19215615	19336715	+	121101		17	19296596	19306261	-	9666		opposite_strand	19296596	19306261	9666	100	8
MYT1L	MYT1L-AS1	0.603656	0.21174	1		0.947049	0.187553	0.333425	0.94469		2	1789113	2331664	-	542552		2	2319232	2327110	+	7879		opposite_strand	2319232	2327110	7879	100	1.5
ADPGK	ADPGK-AS1	0	0.367977	1		0.970723	0.205542	0.334526	0.94469		15	72751294	72785846	-	34553		15	72782835	72798201	+	15367		opposite_strand	72782835	72785846	3012	19.6	8.7
ZIC4	ZIC4-AS1	0	0.367977	1		0.895013	0.207898	0.336014	0.94469		3	147386046	147406809	-	20764		3	147386965	147387614	+	650		opposite_strand	147386965	147387614	650	100	3.1
ERICH3	ERICH3-AS1	0.830857	0.320327	1		0.962081	0.186208	0.33694	0.94469		1	74568117	74673792	-	105676		1	74577430	74626098	+	48669		opposite_strand	74577430	74626098	48669	100	46.1
IGSF21	IGSF21-AS1	1.16165	0.600603	1		0.190828	0.519317	0.337049	0.94469		1	18107798	18378483	+	270686		1	18159971	18179346	-	19376		opposite_strand	18159971	18179346	19376	100	7.2
PRR7	PRR7-AS1	0	0.367977	1		0.970933	0.20806	0.338258	0.94469		5	177446445	177456286	+	9842		5	177433655	177455513	-	21859		opposite_strand	177446445	177455513	9069	41.5	92.1
ZNF436	ZNF436-AS1	1.68893	0.513573	1		0.21926	0.637202	0.338283	0.94469		1	23359448	23369836	-	10389		1	23368485	23371858	+	3374		opposite_strand	23368485	23369836	1352	40.1	13
AKT3	ENSG00000232184	1.38208	0.71519	1		0.201249	0.534577	0.338701	0.94469		1	243488233	243851079	-	362847		1	243702857	243740821	-	37965		same_strand	243702857	243740821	37965	100	10.5
PTPRG	PTPRG-AS1	0.732779	0.224981	1		0.95198	0.189037	0.33924	0.94469		3	61561569	62297609	+	736041		3	62214400	62369406	-	155007		opposite_strand	62214400	62297609	83210	53.7	11.3
TOP1	PLCG1-AS1	0.706835	0.147261	1		0.974062	0.190292	0.341739	0.94469		20	41028822	41124487	+	95666		20	41098019	41138003	-	39985		opposite_strand	41098019	41124487	26469	66.2	27.7
CA2	CA3-AS1	1.68893	0.513573	1		0.222206	0.640067	0.342362	0.94469		8	85463968	85481493	+	17526		8	85440537	85469968	-	29432		opposite_strand	85463968	85469968	6001	20.4	34.2
ZBTB20	ZBTB20-AS5	1.06792	0.497876	1		0.18828	0.508886	0.342658	0.94469		3	114314500	115147292	-	832793		3	114445521	114529452	+	83932		opposite_strand	114445521	114529452	83932	100	10.1
BMF	BMF-AS1	1.68893	0.513573	1		0.223011	0.643047	0.343464	0.94469		15	40087890	40108892	-	21003		15	40088832	40089386	+	555		opposite_strand	40088832	40089386	555	100	2.6
EPHA1	EPHA1-AS1	0	0.367977	1		0.991474	0.210045	0.343508	0.94469		7	143390289	143408856	-	18568		7	143407562	143523449	+	115888		opposite_strand	143407562	143408856	1295	1.1	7
TAS2R41	EPHA1-AS1	1.2666	0.593783	1		0.223972	0.646283	0.344791	0.94469		7	143477873	143478796	+	924		7	143407562	143523449	+	115888		same_strand	143477873	143478796	924	0.8	100
TRIM36	TRIM36-IT1	1.68893	0.513573	1		0.224079	0.64392	0.344934	0.94469		5	115124762	115180546	-	55785		5	115148764	115149644	-	881		same_strand	115148764	115149644	881	100	1.6
ACBD3	ACBD3-AS1	1.35203	0.508829	1		0.198681	0.447233	0.345014	0.94469		1	226144679	226186741	-	42063		1	226133245	226155071	+	21827		opposite_strand	226144679	226155071	10393	47.6	24.7
GPR158	GPR158-AS1	1.68893	0.513573	1		0.224778	0.641705	0.345902	0.94469		10	25174802	25602229	+	427428		10	25158072	25176707	-	18636		opposite_strand	25174802	25176707	1906	10.2	0.4
MZF1	MZF1-AS1	0.580196	0.192036	1		0.948421	0.195922	0.345914	0.94469		19	58561931	58573575	-	11645		19	58558591	58605223	+	46633		opposite_strand	58561931	58573575	11645	25	100
PLCG1	PLCG1-AS1	1.68893	0.513573	1		0.225074	0.640807	0.346307	0.94469		20	41136960	41196801	+	59842		20	41098019	41138003	-	39985		opposite_strand	41136960	41138003	1044	2.6	1.7
SLC22A18	SLC22A18AS	2.53419	0.258844	1		0.225937	0.650543	0.347511	0.94469		11	2899721	2925246	+	25526		11	2887344	2903814	-	16471		opposite_strand	2899721	2903814	4094	24.9	16
LIX1	LIX1-AS1	1.12757	0.500425	1		0.193634	0.558666	0.347554	0.94469		5	97091867	97142753	-	50887		5	97089075	97439742	+	350668		opposite_strand	97091867	97142753	50887	14.5	100
KMT2E	KMT2E-AS1	1.68893	0.513573	1		0.227425	0.644492	0.349523	0.94469		7	104940943	105115019	+	174077		7	104894628	105014321	-	119694		opposite_strand	104940943	105014321	73379	61.3	42.2
EHHADH	EHHADH-AS1	1.68893	0.513573	1		0.22778	0.64557	0.350018	0.94469		3	185190624	185281990	-	91367		3	185162871	185191955	+	29085		opposite_strand	185190624	185191955	1332	4.6	1.5
NR2C2	FGD5-AS1	1.33381	0.579635	1		0.204372	0.561746	0.350371	0.94469		3	14947583	15053600	+	106018		3	14920347	14948424	-	28078		opposite_strand	14947583	14948424	842	3	0.8
KCNMB2	KCNMB2-AS1	1.04368	0.550943	1		0.193134	0.451495	0.351424	0.94469		3	178272932	178844429	+	571498		3	178526505	178948804	-	422300		opposite_strand	178526505	178844429	317925	75.3	55.6
HOXA6	HOXA-AS3	0.297725	0.340251	1		0.970922	0.208445	0.353908	0.94469		7	27145396	27150603	-	5208		7	27129977	27155928	+	25952		opposite_strand	27145396	27150603	5208	20.1	100
FAM20A	ENSG00000267461	0.518837	0.300609	1		0.946908	0.204276	0.355563	0.94469		17	68535113	68601367	-	66255		17	68557516	68582577	+	25062		opposite_strand	68557516	68582577	25062	100	37.8
OGFR	OGFR-AS1	1.68893	0.513573	1		0.23215	0.649134	0.355991	0.94469		20	62804835	62814000	+	9166		20	62800601	62805971	-	5371		opposite_strand	62804835	62805971	1137	21.2	12.4
NCF4	NCF4-AS1	0.474321	0.25853	1		0.962325	0.206005	0.357118	0.94469		22	36860988	36878017	+	17030		22	36847367	36870486	-	23120		opposite_strand	36860988	36870486	9499	41.1	55.8
PLAGL1	HYMAI	0.297725	0.340251	1		0.956668	0.211293	0.357349	0.94469		6	143940300	144064599	-	124300		6	144004916	144008262	-	3347		same_strand	144004916	144008262	3347	100	2.7
BCL2L15	AP4B1-AS1	1.15195	0.712431	1		0.209076	0.55031	0.364654	0.94469		1	113876816	113887581	-	10766		1	113812379	113901237	+	88859		opposite_strand	113876816	113887581	10766	12.1	100
ZNF350	ZNF350-AS1	1.15285	0.486528	1		0.205979	0.435674	0.36505	0.94469		19	51964340	51986856	-	22517		19	51949112	51981374	+	32263		opposite_strand	51964340	51981374	17035	52.8	75.7
SLC25A34	SLC25A34-AS1	1.44778	0.648835	1		0.224983	0.639041	0.365433	0.94469		1	15736258	15741392	+	5135		1	15739759	15749896	-	10138		opposite_strand	15739759	15741392	1634	16.1	31.8
FGF12	FGF12-AS1	0.797281	0.256338	1		0.89159	0.205108	0.366076	0.94469		3	192139390	192767764	-	628375		3	192238037	192283097	+	45061		opposite_strand	192238037	192283097	45061	100	7.2
GSN	GSN-AS1	1.33381	0.579635	1		0.215459	0.564108	0.367593	0.94469		9	121207794	121332843	+	125050		9	121280768	121285530	-	4763		opposite_strand	121280768	121285530	4763	100	3.8
STEAP1	STEAP2-AS1	1.1929	0.6087	1		0.21068	0.554222	0.368089	0.94469		7	90154456	90164829	+	10374		7	89882353	90211665	-	329313		opposite_strand	90154456	90164829	10374	3.2	100
WEE2	WEE2-AS1	1.08679	0.6352	1		0.207912	0.554225	0.369907	0.94469		7	141708353	141731271	+	22919		7	141704003	141738346	-	34344		opposite_strand	141708353	141731271	22919	66.7	100
KRT7	KRT7-AS	1.68893	0.513573	1		0.242594	0.666692	0.370207	0.94469		12	52232520	52252186	+	19667		12	52245048	52247448	-	2401		opposite_strand	52245048	52247448	2401	100	12.2
FEV	LINC00608	1.35148	0.539359	1		0.221597	0.585455	0.373937	0.94469		2	218981087	218985184	-	4098		2	218974299	218989940	+	15642		opposite_strand	218981087	218985184	4098	26.2	100
TMC3	TMC3-AS1	0.682735	0.185168	1		0.97051	0.212963	0.375538	0.94469		15	81331088	81374213	-	43126		15	81324301	81696991	+	372691		opposite_strand	81331088	81374213	43126	11.6	100
DOCK4	DOCK4-AS1	1.32822	0.359326	1		0.216454	0.553921	0.375809	0.94469		7	111726110	112206407	-	480298		7	111808516	111821773	+	13258		opposite_strand	111808516	111821773	13258	100	2.8
ACTA2	ACTA2-AS1	1.35148	0.539359	1		0.223978	0.583455	0.377449	0.94469		10	88934822	88991339	-	56518		10	88932390	88940820	+	8431		opposite_strand	88934822	88940820	5999	71.2	10.6
POU6F2	POU6F2-AS2	0.716776	0.142816	1		0.924462	0.213296	0.377585	0.94469		7	38977909	39493095	+	515187		7	38980370	39013552	-	33183		opposite_strand	38980370	39013552	33183	100	6.4
RAD21	RAD21-AS1	2.0272	0.325103	1		0.238093	0.376531	0.377876	0.94469		8	116845934	116874776	-	28843		8	116874424	116876868	+	2445		opposite_strand	116874424	116874776	353	14.4	1.2
PPP1R26	PPP1R26-AS1	0	0.608387	1		0.985887	0.238462	0.381056	0.94469		9	135479079	135488893	+	9815		9	135417086	135480777	-	63692		opposite_strand	135479079	135480777	1699	2.7	17.3
SKAP1	SKAP1-AS1	1.22856	0.382874	1		0.217417	0.488522	0.381863	0.94469		17	48133437	48430275	-	296839		17	48185938	48204529	+	18592		opposite_strand	48185938	48204529	18592	100	6.3
GPC5	GPC5-AS2	0.791228	0.216642	1		0.953932	0.215216	0.381973	0.94469		13	91398621	92873682	+	1475062		13	92339794	92379536	-	39743		opposite_strand	92339794	92379536	39743	100	2.7
SPATA13	SPATA13-AS1	0	0.608387	1		0.986038	0.23931	0.382241	0.94469		13	23979805	24307074	+	327270		13	24252749	24254439	-	1691		opposite_strand	24252749	24254439	1691	100	0.5
FAM83A	FAM83A-AS1	0	0.608387	1		0.98613	0.239881	0.383038	0.94469		8	123178960	123210079	+	31120		8	123193501	123202743	-	9243		opposite_strand	123193501	123202743	9243	100	29.7
JMJD1C	JMJD1C-AS1	0	0.384643	1		0.986136	0.239911	0.383073	0.94469		10	63167221	63521850	-	354630		10	63465184	63502929	+	37746		opposite_strand	63465184	63502929	37746	100	10.6
MDFIC2	SAMMSON	1.10046	0.385462	1		0.215088	0.491246	0.383862	0.94469		3	70194479	70312638	-	118160		3	69999550	70518064	+	518515		opposite_strand	70194479	70312638	118160	22.8	100
CLYBL	CLYBL-AS1	0	0.608387	1		0.986347	0.241125	0.384757	0.94469		13	99606669	99909459	+	302791		13	99726242	99728981	-	2740		opposite_strand	99726242	99728981	2740	100	0.9
GPC6	GPC6-AS1	0.808671	0.246055	1		0.955637	0.217305	0.385285	0.94469		13	93226807	94408020	+	1181214		13	94154193	94187991	-	33799		opposite_strand	94154193	94187991	33799	100	2.9
F11	F11-AS1	1.38208	0.71519	1		0.232303	0.611094	0.385307	0.94469		4	186266189	186289681	+	23493		4	186286094	186501064	-	214971		opposite_strand	186286094	186289681	3588	1.7	15.3
EFCAB6	EFCAB6-AS1	0.653134	0.646498	1		0.947311	0.225264	0.385428	0.94469		22	43528744	43812337	-	283594		22	43516107	43560063	+	43957		opposite_strand	43528744	43560063	31320	71.3	11
SMAD5	SMAD5-AS1	1.44778	0.648835	1		0.238043	0.641608	0.385732	0.94469		5	136132845	136188747	+	55903		5	136129504	136134890	-	5387		opposite_strand	136132845	136134890	2046	38	3.7
GRID1	GRID1-AS1	0.421714	0.296823	1		0.958662	0.227661	0.386604	0.94469		10	85599552	86366795	-	767244		10	85577731	85607213	+	29483		opposite_strand	85599552	85607213	7662	26	1
SEMA5A	SEMA5A-AS1	1.38253	0.446931	1		0.22882	0.479664	0.387328	0.94469		5	9035033	9546075	-	511043		5	9511333	9518086	+	6754		opposite_strand	9511333	9518086	6754	100	1.3
NPTN	NPTN-IT1	1.26681	0.725555	1		0.235082	0.616314	0.389297	0.94469		15	73560014	73634134	-	74121		15	73567012	73569294	-	2283		same_strand	73567012	73569294	2283	100	3.1
NKX2-2	NKX2-2-AS1	1.44778	0.648835	1		0.240605	0.644262	0.389358	0.94469		20	21511017	21514064	-	3048		20	21511447	21513711	+	2265		opposite_strand	21511447	21513711	2265	100	74.3
PAPPA	PAPPA-AS2	0.459912	0.259699	1		0.930707	0.228567	0.389888	0.94469		9	116153791	116402321	+	248531		9	116285829	116288769	-	2941		opposite_strand	116285829	116288769	2941	100	1.2
ADIRF	ADIRF-AS1	1.44778	0.648835	1		0.241004	0.647863	0.389928	0.94469		10	86968432	87007922	+	39491		10	86965288	86974630	-	9343		opposite_strand	86968432	86974630	6199	66.3	15.7
ABCA8	ABCA9-AS1	0.782124	0.443572	1		0.948	0.224624	0.392119	0.94469		17	68867289	68955392	-	88104		17	68944531	69042784	+	98254		opposite_strand	68944531	68955392	10862	11.1	12.3
ANKRD34C	ANKRD34C-AS1	1.44778	0.648835	1		0.243845	0.645404	0.393918	0.94469		15	79282722	79298239	+	15518		15	79123546	79283967	-	160422		opposite_strand	79282722	79283967	1246	0.8	8
ADIPOQ	ADIPOQ-AS1	1.12587	0.700671	1		0.244522	0.638908	0.394859	0.94469		3	186842704	186858463	+	15760		3	186851886	186856123	-	4238		opposite_strand	186851886	186856123	4238	100	26.9
ASTN2	ASTN2-AS1	1.06953	0.581326	1		0.22274	0.571642	0.395351	0.94469		9	116423112	117415070	-	991959		9	116504283	116564034	+	59752		opposite_strand	116504283	116564034	59752	100	6
HTR5A	HTR5A-AS1	1.44778	0.648835	1		0.245602	0.651642	0.396378	0.94469		7	155070324	155087392	+	17069		7	155067034	155072450	-	5417		opposite_strand	155070324	155072450	2127	39.3	12.5
CFTR	CFTR-AS1	0.316357	0.338271	1		0.981407	0.239616	0.396784	0.94469		7	117287120	117715971	+	428852		7	117560733	117564676	-	3944		opposite_strand	117560733	117564676	3944	100	0.9
SUPT4H1	TSPOAP1-AS1	1.26723	0.501258	1		0.232943	0.640065	0.396858	0.94469		17	58345175	58353093	-	7919		17	58324472	58415766	+	91295		opposite_strand	58345175	58353093	7919	8.7	100
RNPEP	ELF3-AS1	1.26681	0.725555	1		0.240449	0.625358	0.397022	0.94469		1	201982372	202006147	+	23776		1	201995696	202010463	-	14768		opposite_strand	201995696	202006147	10452	70.8	44
TP53I13	ABHD15-AS1	0.266345	0.232158	1		0.961078	0.239513	0.39864	0.94469		17	29566052	29573157	+	7106		17	29560547	29707090	+	146544		same_strand	29566052	29573157	7106	4.8	100
TTLL7	ENSG00000303457	0.538033	0.2587	1		0.940704	0.232529	0.399388	0.94469		1	83865024	83999150	-	134127		1	83860630	83879869	+	19240		opposite_strand	83865024	83879869	14846	77.2	11.1
WASF3	WASF3-AS1	1.11446	0.574798	1		0.227613	0.492982	0.399831	0.94469		13	26557683	26688948	+	131266		13	26606544	26641793	-	35250		opposite_strand	26606544	26641793	35250	100	26.9
ARRDC3	ARRDC3-AS1	1.26712	0.620569	1		0.236085	0.604491	0.40034	0.94469		5	91368631	91383317	-	14687		5	91380347	91690788	+	310442		opposite_strand	91380347	91383317	2971	1	20.2
CATIP	CATIP-AS1	1.26671	0.674152	1		0.249878	0.657294	0.40237	0.94469		2	218356857	218369962	+	13106		2	218366661	218369099	-	2439		opposite_strand	218366661	218369099	2439	100	18.6
EGFLAM	EGFLAM-AS4	1.16358	0.638942	1		0.233602	0.49839	0.403571	0.94469		5	38258409	38465480	+	207072		5	38282264	38290986	-	8723		opposite_strand	38282264	38290986	8723	100	4.2
NEURL1	NEURL1-AS1	1.12677	0.606622	1		0.235059	0.460165	0.407544	0.94469		10	103493705	103592546	+	98842		10	103479603	103520314	-	40712		opposite_strand	103493705	103520314	26610	65.4	26.9
VSIG8	ENSG00000272668	1.26671	0.674152	1		0.253786	0.653949	0.407812	0.94469		1	159854316	159862657	-	8342		1	159854870	159892740	+	37871		opposite_strand	159854870	159862657	7788	20.6	93.4
ABHD15	ABHD15-AS1	1.21634	0.629097	1		0.241823	0.60369	0.408691	0.94469		17	29560547	29567037	-	6491		17	29560547	29707090	+	146544		opposite_strand	29560547	29567037	6491	4.4	100
NDUFB2	NDUFB2-AS1	0	0.598073	1		0.844789	0.274449	0.410329	0.94469		7	140690777	140722790	+	32014		7	140695336	140697103	-	1768		opposite_strand	140695336	140697103	1768	100	5.5
CA3	CA3-AS1	1.20659	0.605143	1		0.249334	0.631765	0.417524	0.94469		8	85373436	85449040	+	75605		8	85440537	85469968	-	29432		opposite_strand	85440537	85449040	8504	28.9	11.2
DSCAM	DSCAM-AS1	0.958202	1	1		0.24293	0.916818	0.418111	0.94469		21	40010999	40847158	-	836160		21	40383029	40385439	+	2411		opposite_strand	40383029	40385439	2411	100	0.3
EYA4	TARID	0.728537	0.279614	1		0.913869	0.241319	0.418211	0.94469		6	133240514	133532128	+	291615		6	133485013	133953083	-	468071		opposite_strand	133485013	133532128	47116	10.1	16.2
GATA2	GATA2-AS1	0.674958	0.643192	1		0.945927	0.249169	0.420371	0.94469		3	128479427	128493201	-	13775		3	128488130	128539314	+	51185		opposite_strand	128488130	128493201	5072	9.9	36.8
RNF216	ENSG00000309716	0.86658	0.488315	1		0.920308	0.241353	0.421001	0.94469		7	5620047	5781696	-	161650		7	5683316	5703272	+	19957		opposite_strand	5683316	5703272	19957	100	12.3
HOXB2	HOXB-AS1	0	0.598073	1		0.97623	0.271278	0.422121	0.94469		17	48540894	48545109	-	4216		17	48543002	48554788	+	11787		opposite_strand	48543002	48545109	2108	17.9	50
ZFHX4	ZFHX4-AS1	0.440084	0.415039	1		0.947098	0.25308	0.422987	0.94469		8	76681239	76867281	+	186043		8	76483936	76698953	-	215018		opposite_strand	76681239	76698953	17715	8.2	9.5
ZNF503	ZNF503-AS2	0	0.598073	1		0.928394	0.27597	0.425278	0.94469		10	75397830	75401764	-	3935		10	75400962	75408982	+	8021		opposite_strand	75400962	75401764	803	10	20.4
ISM1	ISM1-AS1	0	0.598073	1		0.977206	0.274714	0.426745	0.94469		20	13221274	13300651	+	79378		20	13237420	13239696	-	2277		opposite_strand	13237420	13239696	2277	100	2.9
TRDN	TRDN-AS1	1.19241	0.203774	1		0.24451	0.500691	0.42717	0.94469		6	123216339	123637189	-	420851		6	123389421	123511509	+	122089		opposite_strand	123389421	123511509	122089	100	29
F10	F10-AS1	1.26681	0.725555	1		0.261526	0.699713	0.427262	0.94469		13	113122799	113149529	+	26731		13	113128150	113130051	-	1902		opposite_strand	113128150	113130051	1902	100	7.1
RAB11B	RAB11B-AS1	0	0.598073	1		0.977301	0.275209	0.427408	0.94469		19	8389981	8404434	+	14454		19	8368304	8390685	-	22382		opposite_strand	8389981	8390685	705	3.1	4.9
TM4SF19	TM4SF19-AS1	0	0.608387	1		0.977346	0.275277	0.427501	0.94469		3	196319342	196338503	-	19162		3	196318288	196325570	+	7283		opposite_strand	196319342	196325570	6229	85.5	32.5
LIMS1	LIMS1-AS1	0	0.598073	1		0.977716	0.276736	0.429462	0.94469		2	108533671	108687246	+	153576		2	108676795	108678601	-	1807		opposite_strand	108676795	108678601	1807	100	1.2
SMIM14	UGDH-AS1	1.07107	0.651194	1		0.24651	0.447664	0.429635	0.94469		4	39546336	39638902	-	92567		4	39527713	39594707	+	66995		opposite_strand	39546336	39594707	48372	72.2	52.3
LAMP5	LAMP5-AS1	0	0.608387	1		0.9778	0.276989	0.429822	0.94469		20	9514358	9530524	+	16167		20	9505177	9514998	-	9822		opposite_strand	9514358	9514998	641	6.5	4
SLC25A21	SLC25A21-AS1	0	0.598073	1		0.977833	0.277171	0.430058	0.94469		14	36677921	37172606	-	494686		14	37171888	37173811	+	1924		opposite_strand	37171888	37172606	719	37.4	0.1
JAKMIP2	JAKMIP2-AS1	1.12467	0.353633	1		0.246929	0.481205	0.431132	0.94469		5	147585438	147782775	-	197338		5	147559930	147694828	+	134899		opposite_strand	147585438	147694828	109391	81.1	55.4
TTC39A	TTC39A-AS1	0	0.598073	1		0.978193	0.278699	0.4321	0.94469		1	51287258	51345116	-	57859		1	51329616	51335410	+	5795		opposite_strand	51329616	51335410	5795	100	10
TAT	TAT-AS1	0.74655	0.518439	1		0.922646	0.253685	0.432865	0.94469		16	71565660	71577092	-	11433		16	71564952	71578187	+	13236		opposite_strand	71565660	71577092	11433	86.4	100
LRP1	LRP1-AS	1.26681	0.725555	1		0.265601	0.707331	0.433069	0.94469		12	57128483	57213361	+	84879		12	57144620	57147692	-	3073		opposite_strand	57144620	57147692	3073	100	3.6
OVOL1	OVOL1-AS1	0.337474	0.496723	1		0.947279	0.267061	0.436705	0.94469		11	65787063	65797214	+	10152		11	65789051	65790868	-	1818		opposite_strand	65789051	65790868	1818	100	17.9
ALKBH3	ALKBH3-AS1	1.11244	0.705132	1		0.258591	0.665885	0.436889	0.94469		11	43880811	43920274	+	39464		11	43909289	43920944	-	11656		opposite_strand	43909289	43920274	10986	94.3	27.8
TTC28	TTC28-AS1	0.885925	0.78085	1		0.928067	0.25562	0.437457	0.94469		22	27978014	28679840	-	701827		22	27919303	28008581	+	89279		opposite_strand	27978014	28008581	30568	34.2	4.4
PRRT3	PRRT3-AS1	0.337474	0.496723	1		0.947084	0.268869	0.43925	0.94469		3	9939450	9952408	-	12959		3	9947319	9954793	+	7475		opposite_strand	9947319	9952408	5090	68.1	39.3
RNF43	TSPOAP1-AS1	0.800614	0.240739	1		0.922547	0.254355	0.440622	0.94469		17	58353676	58417595	-	63920		17	58324472	58415766	+	91295		opposite_strand	58353676	58415766	62091	68	97.1
UBOX5	UBOX5-AS1	0.830381	0.349015	1		0.908948	0.255547	0.442115	0.94469		20	3107573	3160196	-	52624		20	3106880	3150867	+	43988		opposite_strand	3107573	3150867	43295	98.4	82.3
ITGB5	ITGB5-AS1	0.562204	0.391369	1		0.955531	0.26636	0.446345	0.94469		3	124761948	124901418	-	139471		3	124781155	124787757	+	6603		opposite_strand	124781155	124787757	6603	100	4.7
L3MBTL4	L3MBTL4-AS1	1.1926	0.675897	1		0.266205	0.651016	0.446891	0.94469		18	5954706	6415237	-	460532		18	6256747	6260934	+	4188		opposite_strand	6256747	6260934	4188	100	0.9
GRM5	GRM5-AS1	0.715531	0.234414	1		0.930597	0.261556	0.447809	0.94469		11	88504576	89065982	-	561407		11	88504576	88524054	+	19479		opposite_strand	88504576	88524054	19479	100	3.5
AADACL2	AADACL2-AS1	0.410065	0.13964	1		0.961289	0.269917	0.451654	0.94469		3	151733916	151761339	+	27424		3	151552378	151928178	-	375801		opposite_strand	151733916	151761339	27424	7.3	100
KCTD21	KCTD21-AS1	1.26681	0.725555	1		0.278737	0.702214	0.451683	0.94469		11	78171249	78188626	-	17378		11	78139654	78187685	+	48032		opposite_strand	78171249	78187685	16437	34.2	94.6
KIZ	KIZ-AS1	0.861499	0.284614	1		0.916999	0.263474	0.455668	0.94469		20	21125983	21246622	+	120640		20	21154023	21218289	-	64267		opposite_strand	21154023	21218289	64267	100	53.3
SPDYE1	POLR2J4	1.08577	0.817421	1		0.274863	0.671237	0.456028	0.94469		7	43997897	44010124	+	12228		7	43940895	44040670	-	99776		opposite_strand	43997897	44010124	12228	12.3	100
DPYD	DPYD-AS1	0.92003	0.257113	1		0.870389	0.263572	0.458391	0.94469		1	97077743	97995000	-	917258		1	97095923	97322955	+	227033		opposite_strand	97095923	97322955	227033	100	24.8
CRTC3	CRTC3-AS1	1.05272	0.828659	1		0.26974	0.560914	0.460153	0.94469		15	90529923	90645345	+	115423		15	90617426	90717253	-	99828		opposite_strand	90617426	90645345	27920	28	24.2
DEFB1	GS1-24F4.2	0.674703	0.451747	1		0.970882	0.275595	0.460689	0.94469		8	6870592	6877936	-	7345		8	6835515	6885358	+	49844		opposite_strand	6870592	6877936	7345	14.7	100
MSC	MSC-AS1	0	1	1		0.690392	0.321168	0.461567	0.94469		8	71841560	71844412	-	2853		8	71828167	72118393	+	290227		opposite_strand	71841560	71844412	2853	1	100
SNAP25	SNAP25-AS1	1.08336	0.596223	1		0.269438	0.574969	0.463087	0.94469		20	10172395	10308258	+	135864		20	10006381	10368848	-	362468		opposite_strand	10172395	10308258	135864	37.5	100
RBM5	SEMA3F-AS1	0.52351	0.347599	1		0.95146	0.281029	0.464511	0.94469		3	50088919	50119021	+	30103		3	50116022	50156085	-	40064		opposite_strand	50116022	50119021	3000	7.5	10
RCC1	SNHG3	0.588265	0.330762	1		0.906116	0.278848	0.465464	0.94469		1	28505943	28539300	+	33358		1	28505980	28510892	+	4913		same_strand	28505980	28510892	4913	100	14.7
DNM3	DNM3OS	1.30014	0.441284	1		0.27865	0.455015	0.465495	0.94469		1	171817887	172418466	+	600580		1	172138397	172144840	-	6444		opposite_strand	172138397	172144840	6444	100	1.1
NAV1	IPO9-AS1	1.06132	0.572111	1		0.272083	0.556192	0.468643	0.94469		1	201539127	201826969	+	287843		1	201688259	201829559	-	141301		opposite_strand	201688259	201826969	138711	98.2	48.2
VIPR1	VIPR1-AS1	1.07848	0.70549	1		0.278049	0.69754	0.470515	0.94469		3	42489299	42537573	+	48275		3	42506465	42533258	-	26794		opposite_strand	42506465	42533258	26794	100	55.5
RORB	RORB-AS1	1.20659	0.605143	1		0.287454	0.721301	0.471258	0.94469		9	74497335	74693177	+	195843		9	74123425	74499127	-	375703		opposite_strand	74497335	74499127	1793	0.5	0.9
SCMH1	SLFNL1-AS1	0.755747	0.417348	1		0.88575	0.279361	0.47139	0.94469		1	41027202	41242306	-	215105		1	41014590	41043890	+	29301		opposite_strand	41027202	41043890	16689	57	7.8
ATP13A4	ATP13A4-AS1	1.9008	0.405152	1		0.29937	0.76028	0.472011	0.94469		3	193398967	193593111	-	194145		3	193506780	193555586	+	48807		opposite_strand	193506780	193555586	48807	100	25.1
FOXD1	FOXD1-AS1	0	1	1		0.961285	0.313558	0.472019	0.94469		5	73444827	73448777	-	3951		5	73446357	73446984	+	628		opposite_strand	73446357	73446984	628	100	15.9
ETV5	ETV5-AS1	1.26671	0.674152	1		0.299394	0.75482	0.472041	0.94469		3	186046314	186110318	-	64005		3	186079170	186080947	+	1778		opposite_strand	186079170	186080947	1778	100	2.8
DLGAP2	DLGAP2-AS1	0.904303	0.404644	1		0.922211	0.274631	0.472237	0.94469		8	737628	1708476	+	970849		8	1565305	1622417	-	57113		opposite_strand	1565305	1622417	57113	100	5.9
MIF	MIF-AS1	0	1	1		0.886233	0.317949	0.472443	0.94469		22	23894383	23895227	+	845		22	23894426	23898930	-	4505		opposite_strand	23894426	23895227	802	17.8	94.9
TCF7L1	ENSG00000300535	1.2666	0.593783	1		0.315254	0.831486	0.473979	0.94469		2	85133392	85310387	+	176996		2	85132419	85134533	-	2115		opposite_strand	85133392	85134533	1142	54	0.6
ZNF385D	ZNF385D-AS1	1.03901	0.783215	1		0.277018	0.601526	0.474434	0.94469		3	21412218	22373321	-	961104		3	21542789	21579959	+	37171		opposite_strand	21542789	21579959	37171	100	3.9
SIDT1	SIDT1-AS1	1.12587	0.700671	1		0.301979	0.761124	0.475535	0.94469		3	113532555	113629714	+	97160		3	113588748	113590189	-	1442		opposite_strand	113588748	113590189	1442	100	1.5
TMEM238L	TMEM220-AS1	1.26723	0.501258	1		0.288491	0.573897	0.475732	0.94469		17	10794908	10804099	-	9192		17	10729733	10881416	+	151684		opposite_strand	10794908	10804099	9192	6.1	100
KLF3	KLF3-AS1	0	1	1		0.886771	0.321067	0.47661	0.94469		4	38664197	38701517	+	37321		4	38594512	38664952	-	70441		opposite_strand	38664197	38664952	756	1.1	2
DCDC2	KAAG1	1.2666	0.593783	1		0.318061	0.833414	0.477521	0.94469		6	24171755	24358059	-	186305		6	24356903	24358285	+	1383		opposite_strand	24356903	24358059	1157	83.7	0.6
TMPO	TMPO-AS1	1.2666	0.593783	1		0.318105	0.829281	0.477563	0.94469		12	98515561	98550351	+	34791		12	98512791	98516422	-	3632		opposite_strand	98515561	98516422	862	23.7	2.5
IQCA1	GBX2-AS1	1.2666	0.593783	1		0.3185	0.834423	0.478106	0.94469		2	236324147	236507535	-	183389		2	236163968	236431663	+	267696		opposite_strand	236324147	236431663	107517	40.2	58.6
BDNF	BDNF-AS	0.834773	0.330997	1		0.944296	0.281001	0.478918	0.94469		11	27654893	27722058	-	67166		11	27506808	27698231	+	191424		opposite_strand	27654893	27698231	43339	22.6	64.5
IDI1	IDI2-AS1	0	0.598073	1		0.96336	0.319681	0.479852	0.94469		10	1039152	1049119	-	9968		10	1022551	1045425	+	22875		opposite_strand	1039152	1045425	6274	27.4	62.9
UBE2R2	UBE2R2-AS1	1.12587	0.700671	1		0.305493	0.76867	0.480109	0.94469		9	33817160	33920399	+	103240		9	33732970	33818836	-	85867		opposite_strand	33817160	33818836	1677	2	1.6
HOMER3	HOMER3-AS1	1.6892	0.626228	1		0.311776	0.512624	0.482222	0.94469		19	18929201	18941261	-	12061		19	18940199	18947492	+	7294		opposite_strand	18940199	18941261	1063	14.6	8.8
WASHC5	WASHC5-AS1	1.26671	0.674152	1		0.307266	0.765929	0.482452	0.94469		8	125024260	125091819	-	67560		8	125040684	125044989	+	4306		opposite_strand	125040684	125044989	4306	100	6.4
GCC2	GCC2-AS1	0	0.598073	1		0.964076	0.321884	0.482647	0.94469		2	108449107	108509415	+	60309		2	108464797	108534258	-	69462		opposite_strand	108464797	108509415	44619	64.2	74
DIPK1B	SNHG7	1.2666	0.593783	1		0.322284	0.837147	0.48289	0.94469		9	136712572	136724742	+	12171		9	136721366	136728961	-	7596		opposite_strand	136721366	136724742	3377	44.5	27.7
BVES	BVES-AS1	0.361607	0.490767	1		0.899542	0.301735	0.482999	0.94469		6	105096822	105137157	-	40336		6	105136217	105200152	+	63936		opposite_strand	105136217	105137157	941	1.5	2.3
BHLHE40	BHLHE40-AS1	0	1	1		0.96416	0.322268	0.48311	0.94469		3	4979437	4985323	+	5887		3	4896806	4980414	-	83609		opposite_strand	4979437	4980414	978	1.2	16.6
MYB	MYB-AS1	0	1	1		0.964236	0.322352	0.483246	0.94469		6	135181308	135219173	+	37866		6	135195083	135195995	-	913		opposite_strand	135195083	135195995	913	100	2.4
THAP7	THAP7-AS1	1.2666	0.593783	1		0.322596	0.834301	0.483325	0.94469		22	20999104	21002196	-	3093		22	21001536	21010342	+	8807		opposite_strand	21001536	21002196	661	7.5	21.4
SLIT1	SLIT1-AS1	0	1	1		0.96433	0.322641	0.483616	0.94469		10	96998038	97185959	-	187922		10	97102756	97104355	+	1600		opposite_strand	97102756	97104355	1600	100	0.9
SIK3	APOA1-AS	1.00143	1	1		0.287542	0.931587	0.483724	0.94469		11	116843402	117098437	-	255036		11	116836117	116856210	+	20094		opposite_strand	116843402	116856210	12809	63.7	5
DIAPH3	DIAPH3-AS1	1.11405	0.492685	1		0.286744	0.555101	0.486365	0.94469		13	59665583	60163928	-	498346		13	60012709	60044357	+	31649		opposite_strand	60012709	60044357	31649	100	6.4
TBC1D22A	TBC1D22A-AS1	1.6892	0.626228	1		0.315074	0.515096	0.486493	0.94469		22	46762617	47175699	+	413083		22	46914092	46916042	-	1951		opposite_strand	46914092	46916042	1951	100	0.5
SDCBP2	SDCBP2-AS1	0.337474	0.496723	1		0.92974	0.304968	0.487252	0.94469		20	1309909	1329139	-	19231		20	1325366	1378735	+	53370		opposite_strand	1325366	1329139	3774	7.1	19.6
EZR	EZR-AS1	1.2666	0.593783	1		0.325876	0.831806	0.48746	0.94469		6	158765741	158819368	-	53628		6	158817979	158822252	+	4274		opposite_strand	158817979	158819368	1390	32.5	2.6
WWC2	WWC2-AS1	1.07481	0.831286	1		0.296377	0.742439	0.487741	0.94469		4	183099257	183320777	+	221521		4	183233628	183240634	-	7007		opposite_strand	183233628	183240634	7007	100	3.2
MAPKAPK5	MAPKAPK5-AS1	1.26671	0.674152	1		0.312513	0.779209	0.489374	0.94469		12	111842013	111902222	+	60210		12	111839758	111842902	-	3145		opposite_strand	111842013	111842902	890	28.3	1.5
DBH	DBH-AS1	0.361607	0.490767	1		0.929583	0.308776	0.492313	0.94469		9	133636363	133659329	+	22967		9	133654586	133657313	-	2728		opposite_strand	133654586	133657313	2728	100	11.9
EHD4	EHD4-AS1	0.52351	0.347599	1		0.921693	0.302009	0.493348	0.94469		15	41895933	41972557	-	76625		15	41921355	41929286	+	7932		opposite_strand	41921355	41929286	7932	100	10.4
TRPM2	TRPM2-AS	0.542248	0.465373	1		0.923744	0.305901	0.49858	0.94469		21	44350163	44443081	+	92919		21	44414588	44425272	-	10685		opposite_strand	44414588	44425272	10685	100	11.5
ZRANB2	ZRANB2-AS1	0.52351	0.347599	1		0.916083	0.305901	0.498606	0.94469		1	71063291	71081289	-	17999		1	71047497	71067483	+	19987		opposite_strand	71063291	71067483	4193	21	23.3
RAI1	RAI1-AS1	0.602318	0.330586	1		0.915308	0.303736	0.49972	0.94469		17	17681458	17811453	+	129996		17	17758962	17774684	-	15723		opposite_strand	17758962	17774684	15723	100	12.1
NCKAP5	NCKAP5-AS2	1.16927	0.738065	1		0.314204	0.801578	0.500401	0.94469		2	132671788	133568463	-	896676		2	133264968	133285490	+	20523		opposite_strand	133264968	133285490	20523	100	2.3
BCL7C	MIR762HG	0.723064	0.561581	1		0.913634	0.304829	0.501195	0.94469		16	30833626	30894302	-	60677		16	30875222	30895220	+	19999		opposite_strand	30875222	30894302	19081	95.4	31.4
ZEB2	ZEB2-AS1	1.15166	0.794156	1		0.309217	0.766154	0.501247	0.94469		2	144364364	144521057	-	156694		2	144517978	144521477	+	3500		opposite_strand	144517978	144521057	3080	88	2
AGBL4	AGBL4-AS1	0.911997	0.408298	1		0.922188	0.2966	0.503566	0.94469		1	48532854	50023954	-	1491101		1	49257411	49269285	+	11875		opposite_strand	49257411	49269285	11875	100	0.8
GRK5	ENSG00000236426	1.26712	0.620569	1		0.313928	0.775278	0.507533	0.94469		10	119207571	119459745	+	252175		10	119330233	119336182	-	5950		opposite_strand	119330233	119336182	5950	100	2.4
ELMO1	ELMO1-AS1	0.689726	0.350748	1		0.883163	0.307023	0.507844	0.94469		7	36852906	37449223	-	596318		7	36997796	37013630	+	15835		opposite_strand	36997796	37013630	15835	100	2.7
BFSP2	BFSP2-AS1	0.790151	0.298973	1		0.910629	0.303603	0.508856	0.94469		3	133400056	133475222	+	75167		3	133426402	133491163	-	64762		opposite_strand	133426402	133475222	48821	75.4	65
PAXBP1	PAXBP1-AS1	1.18307	0.532006	1		0.312593	0.506497	0.514646	0.94469		21	32733899	32771792	-	37894		21	32728079	32747065	+	18987		opposite_strand	32733899	32747065	13167	69.3	34.7
CADM3	CADM3-AS1	1.12607	0.813525	1		0.318324	0.792991	0.515708	0.94469		1	159171609	159203313	+	31705		1	159170320	159211455	-	41136		opposite_strand	159171609	159203313	31705	77.1	100
PXN	PXN-AS1	1.36492	0.478947	1		0.323997	0.362173	0.521528	0.94469		12	120210439	120265771	-	55333		12	120201260	120213401	+	12142		opposite_strand	120210439	120213401	2963	24.4	5.4
INO80	INO80-AS1	0.805421	0.707754	1		0.32029	0.719715	0.521766	0.94469		15	40978880	41116280	-	137401		15	41016807	41027893	+	11087		opposite_strand	41016807	41027893	11087	100	8.1
ASB16	ASB16-AS1	1.01321	1	1		0.336142	0.871165	0.521913	0.94469		17	44170447	44179084	+	8638		17	44157293	44187180	-	29888		opposite_strand	44170447	44179084	8638	28.9	100
ITPR1	ENSG00000235978	1.55964	0.507338	1		0.334017	0.808145	0.526211	0.94469		3	4493345	4847506	+	354162		3	4764242	4887293	-	123052		opposite_strand	4764242	4847506	83265	67.7	23.5
FOCAD	FOCAD-AS1	0	1	1		0.817475	0.374844	0.527179	0.94469		9	20658309	20995955	+	337647		9	20683299	20684803	-	1505		opposite_strand	20683299	20684803	1505	100	0.4
NOL4L	ENSG00000233293	0.736221	0.318989	1		0.701346	0.319428	0.527419	0.94469		20	32443059	32585333	-	142275		20	32561025	32574297	+	13273		opposite_strand	32561025	32574297	13273	100	9.3
TNR	ENSG00000260990	1.01327	1	1		0.321765	0.801519	0.52888	0.94469		1	175315194	175743595	-	428402		1	175278297	175335896	+	57600		opposite_strand	175315194	175335896	20703	35.9	4.8
PCDH9	PCDH9-AS2	1.02843	0.780118	1		0.316827	0.828489	0.530599	0.94469		13	66302834	67230445	-	927612		13	66825169	66929890	+	104722		opposite_strand	66825169	66929890	104722	100	11.3
MEIS1	MEIS1-AS2	0.723497	1	1		0.870505	0.340907	0.532942	0.94469		2	66433452	66573869	+	140418		2	66439088	66445954	-	6867		opposite_strand	66439088	66445954	6867	100	4.9
THTPA	ZFHX2-AS1	1.01322	1	1		0.335494	0.832417	0.533076	0.94469		14	23555988	23560271	+	4284		14	23511760	23560778	+	49019		same_strand	23555988	23560271	4284	8.7	100
DDOST	PINK1-AS	0	1	1		0.9381	0.370319	0.533806	0.94469		1	20651767	20661544	-	9778		1	20642657	20652193	-	9537		same_strand	20651767	20652193	427	4.5	4.4
CLSTN2	CLSTN2-AS1	0.389453	0.490295	1		0.906881	0.341846	0.534068	0.94469		3	139935185	140577397	+	642213		3	140505611	140677979	-	172369		opposite_strand	140505611	140577397	71787	41.6	11.2
DPP10	DPP10-AS1	0.824794	0.458872	1		0.913388	0.32638	0.538147	0.94469		2	114442299	115845780	+	1403482		2	115126622	115163905	-	37284		opposite_strand	115126622	115163905	37284	100	2.7
STEAP3	STEAP3-AS1	0	1	1		0.939973	0.374538	0.538859	0.94469		2	119223831	119265652	+	41822		2	119244422	119270714	-	26293		opposite_strand	119244422	119265652	21231	80.7	50.8
HAO2	ENSG00000227712	0	1	1		0.940101	0.374837	0.539251	0.94469		1	119368779	119394130	+	25352		1	119160535	119379295	-	218761		opposite_strand	119368779	119379295	10517	4.8	41.5
SYNJ2	SYNJ2-IT1	0	1	1		0.940244	0.37509	0.539557	0.94469		6	157981863	158099176	+	117314		6	158001107	158002383	+	1277		same_strand	158001107	158002383	1277	100	1.1
HOXC13	HOXC13-AS	0	1	1		0.940226	0.375118	0.539582	0.94469		12	53938831	53946544	+	7714		12	53935250	53939692	-	4443		opposite_strand	53938831	53939692	862	19.4	11.2
SIAH2	ERICH6-AS1	0	1	1		0.9403	0.375245	0.539736	0.94469		3	150741125	150763477	-	22353		3	150703365	150758392	+	55028		opposite_strand	150741125	150758392	17268	31.4	77.3
BMP7	BMP7-AS1	0	1	1		0.940354	0.37536	0.539879	0.94469		20	57168753	57266641	-	97889		20	57213709	57215866	+	2158		opposite_strand	57213709	57215866	2158	100	2.2
ZBTB21	ZNF295-AS1	0.389453	0.490295	1		0.908275	0.346493	0.539951	0.94469		21	41986831	42010387	-	23557		21	42009078	42055131	+	46054		opposite_strand	42009078	42010387	1310	2.8	5.6
SPRR5	LINC01527	0	1	1		0.940448	0.375563	0.540123	0.94469		1	152947206	152949255	+	2050		1	152930040	152949210	-	19171		opposite_strand	152947206	152949210	2005	10.5	97.8
BTBD9	BTBD9-AS1	0	1	1		0.940472	0.3757	0.540277	0.94469		6	38168451	38640148	-	471698		6	38481557	38482533	+	977		opposite_strand	38481557	38482533	977	100	0.2
E2F3	E2F3-IT1	0.779211	1	1		0.907235	0.34676	0.540295	0.94469		6	20401879	20493714	+	91836		6	20437821	20440178	+	2358		same_strand	20437821	20440178	2358	100	2.6
A2M	A2M-AS1	0	1	1		0.940665	0.376079	0.54074	0.94469		12	9067664	9116229	-	48566		12	9065163	9068689	+	3527		opposite_strand	9067664	9068689	1026	29.1	2.1
RNASEH2B	RNASEH2B-AS1	0	1	1		0.940762	0.376278	0.540984	0.94469		13	50909747	51024120	+	114374		13	50862172	50910789	-	48618		opposite_strand	50909747	50910789	1043	2.1	0.9
ARIH2	ENSG00000235236	0	1	1		0.940946	0.376706	0.541513	0.94469		3	48918821	48986382	+	67562		3	48979896	48990984	-	11089		opposite_strand	48979896	48986382	6487	58.5	9.6
TAS2R60	EPHA1-AS1	0	1	1		0.941004	0.376853	0.541668	0.94469		7	143443453	143444409	+	957		7	143407562	143523449	+	115888		same_strand	143443453	143444409	957	0.8	100
C8orf34	C8orf34-AS1	0	1	1		0.941053	0.376952	0.54179	0.94469		8	68330955	68819023	+	488069		8	68302228	68331689	-	29462		opposite_strand	68330955	68331689	735	2.5	0.2
UNC5B	UNC5B-AS1	0	1	1		0.941328	0.377657	0.542629	0.94469		10	71212570	71302864	+	90295		10	71217219	71218308	-	1090		opposite_strand	71217219	71218308	1090	100	1.2
CCDC18	CCDC18-AS1	1.03066	0.909453	1		0.330443	0.944075	0.542827	0.94469		1	93179919	93278730	+	98812		1	93262186	93346025	-	83840		opposite_strand	93262186	93278730	16545	19.7	16.7
ZNF562	ZNF561-AS1	1.06673	0.842401	1		0.337363	0.80466	0.543895	0.94469		19	9641807	9675100	-	33294		19	9620993	9674662	+	53670		opposite_strand	9641807	9674662	32856	61.2	98.7
AGAP2	AGAP2-AS1	1.38208	0.71519	1		0.351342	0.622843	0.546003	0.94469		12	57723761	57742157	-	18397		12	57726271	57728356	+	2086		opposite_strand	57726271	57728356	2086	100	11.3
UBE2D4	POLR2J4	0.982866	1	1		0.336765	0.912899	0.548341	0.94469		7	43926436	43956136	+	29701		7	43940895	44040670	-	99776		opposite_strand	43940895	43956136	15242	15.3	51.3
RUNDC3A	RUNDC3A-AS1	0.506213	0.563639	1		0.896765	0.348931	0.550361	0.94469		17	44308413	44318670	+	10258		17	44299567	44315515	-	15949		opposite_strand	44308413	44315515	7103	44.5	69.2
LARGE1	LARGE-AS1	1.03525	0.898207	1		0.337385	0.794723	0.550494	0.94469		22	33162226	33922841	-	760616		22	33725007	33750843	+	25837		opposite_strand	33725007	33750843	25837	100	3.4
THY1	USP2-AS1	0.690454	0.787265	1		0.872041	0.349672	0.551352	0.94469		11	119415476	119424985	-	9510		11	119356467	119659284	+	302818		opposite_strand	119415476	119424985	9510	3.1	100
SPARC	CLMAT3	0.506213	0.563639	1		0.897242	0.350129	0.551812	0.94469		5	151661096	151686975	-	25880		5	151676945	151725475	+	48531		opposite_strand	151676945	151686975	10031	20.7	38.8
IL21	IL21-AS1	1.40802	0.57024	1		0.351132	0.826059	0.552962	0.94469		4	122610108	122621066	-	10959		4	122618983	122689164	+	70182		opposite_strand	122618983	122621066	2084	3	19
SPON1	SPON1-AS1	1.40802	0.57024	1		0.351274	0.82888	0.553139	0.94469		11	13962723	14268133	+	305411		11	14262846	14273691	-	10846		opposite_strand	14262846	14268133	5288	48.8	1.7
ARAP1	ARAP1-AS1	0.843721	0.747166	1		0.872955	0.344787	0.556845	0.94469		11	72685069	72793599	-	108531		11	72685075	72693808	+	8734		opposite_strand	72685075	72693808	8734	100	8
DDN	DDN-AS1	1.12587	0.700671	1		0.364379	0.870277	0.557447	0.94469		12	48995149	48999375	-	4227		12	48998367	49019243	+	20877		opposite_strand	48998367	48999375	1009	4.8	23.9
SSH2	ABHD15-AS1	0.893419	0.443366	1		0.942328	0.338478	0.558528	0.94469		17	29625938	29930276	-	304339		17	29560547	29707090	+	146544		opposite_strand	29625938	29707090	81153	55.4	26.7
BNC2	BNC2-AS1	1.12587	0.700671	1		0.365293	0.885075	0.558556	0.94469		9	16409503	16870843	-	461341		9	16726804	16727551	+	748		opposite_strand	16726804	16727551	748	100	0.2
JARID2	JARID2-AS1	1.12587	0.700671	1		0.365376	0.870821	0.558669	0.94469		6	15246069	15522042	+	275974		6	15247815	15248634	-	820		opposite_strand	15247815	15248634	820	100	0.3
CPS1	CPS1-IT1	1.12587	0.700671	1		0.365665	0.875914	0.559047	0.94469		2	210477682	210679107	+	201426		2	210617571	210619876	+	2306		same_strand	210617571	210619876	2306	100	1.1
PRICKLE2	PRICKLE2-AS3	1.02768	0.917624	1		0.342344	0.68128	0.559328	0.94469		3	64092236	64445476	-	353241		3	64187544	64200965	+	13422		opposite_strand	64187544	64200965	13422	100	3.8
SND1	SND1-IT1	1.12587	0.700671	1		0.366628	0.87461	0.560206	0.94469		7	127652194	128092609	+	440416		7	127997597	128000077	+	2481		same_strand	127997597	128000077	2481	100	0.6
IL20RB	IL20RB-AS1	1.02047	0.917921	1		0.344618	0.79153	0.562324	0.94469		3	136946230	137011085	+	64856		3	136959125	136982196	-	23072		opposite_strand	136959125	136982196	23072	100	35.6
MELTF	MELTF-AS1	1.12587	0.700671	1		0.370841	0.872715	0.565397	0.94469		3	196980590	197029835	-	49246		3	196999460	197004748	+	5289		opposite_strand	196999460	197004748	5289	100	10.7
PDZRN3	PDZRN3-AS1	1.08577	0.817421	1		0.356685	0.851627	0.565662	0.94469		3	73382431	73624941	-	242511		3	73621603	73627906	+	6304		opposite_strand	73621603	73624941	3339	53	1.4
WDR7	ENSG00000298431	1.12587	0.700671	1		0.37126	0.878539	0.565895	0.94469		18	56651343	57029811	+	378469		18	56888187	56890756	-	2570		opposite_strand	56888187	56890756	2570	100	0.7
KIRREL3	KIRREL3-AS1	1.06034	0.672899	1		0.34494	0.66926	0.566054	0.94469		11	126423358	127003460	-	580103		11	126543947	126610948	+	67002		opposite_strand	126543947	126610948	67002	100	11.6
HOXD9	HOXD-AS2	1.1923	0.767129	1		0.363904	0.664458	0.567779	0.94469		2	176122719	176124937	+	2219		2	176121611	176137098	-	15488		opposite_strand	176122719	176124937	2219	14.3	100
HAS2	HAS2-AS1	1.01322	1	1		0.361765	0.838212	0.569552	0.94469		8	121612116	121641440	-	29325		8	121639293	121994185	+	354893		opposite_strand	121639293	121641440	2148	0.6	7.3
DAPK1	DAPK1-IT1	0	0.598073	1		0.706601	0.442353	0.573699	0.94469		9	87497228	87708634	+	211407		9	87553454	87554459	+	1006		same_strand	87553454	87554459	1006	100	0.5
ANKRD10	ANKRD10-IT1	0.58405	0.462493	1		0.88289	0.365198	0.574386	0.94469		13	110878540	110915069	-	36530		13	110894639	110899172	-	4534		same_strand	110894639	110899172	4534	100	12.4
NTRK3	NTRK3-AS1	1.17884	0.581345	1		0.360754	0.634863	0.574735	0.94469		15	87859751	88256791	-	397041		15	88252666	88271066	+	18401		opposite_strand	88252666	88256791	4126	22.4	1
SMAD9	SMAD9-IT1	0	1	1		0.705232	0.443307	0.574754	0.94469		13	36844831	36920887	-	76057		13	36849366	36850046	-	681		same_strand	36849366	36850046	681	100	0.9
THOC7	THOC7-AS1	0	1	1		0.70584	0.443698	0.575185	0.94469		3	63833870	63863868	-	29999		3	63860645	63861819	+	1175		opposite_strand	63860645	63861819	1175	100	3.9
MKNK1	MKNK1-AS1	1.1058	0.741352	1		0.359569	0.706656	0.575578	0.94469		1	46557407	46616843	-	59437		1	46538611	46570255	+	31645		opposite_strand	46557407	46570255	12849	40.6	21.6
FOXD3	FOXD3-AS1	1.38208	0.71519	1		0.37959	0.879824	0.576064	0.94469		1	63322567	63325128	+	2562		1	63320056	63324801	-	4746		opposite_strand	63322567	63324801	2235	47.1	87.2
LURAP1L	LURAP1L-AS1	0.830857	0.320327	1		0.917953	0.355442	0.578425	0.94469		9	12775020	12823060	+	48041		9	12631434	12814382	-	182949		opposite_strand	12775020	12814382	39363	21.5	81.9
RUSC1	RUSC1-AS1	1.15166	0.794156	1		0.370023	0.704631	0.578514	0.94469		1	155320894	155331114	+	10221		1	155316856	155324385	-	7530		opposite_strand	155320894	155324385	3492	46.4	34.2
HOXB3	HOXB-AS3	1.06726	0.748753	1		0.357942	0.755026	0.578836	0.94469		17	48548870	48604912	-	56043		17	48549630	48606414	+	56785		opposite_strand	48549630	48604912	55283	97.4	98.6
FSIP2	FSIP2-AS1	0.58405	0.462493	1		0.835726	0.369458	0.579467	0.94469		2	185738804	185833290	+	94487		2	185653303	185864985	-	211683		opposite_strand	185738804	185833290	94487	44.6	100
BLTP2	SPAG5-AS1	1.06663	0.783743	1		0.37489	0.897777	0.583419	0.94469		17	28614446	28645454	-	31009		17	28598790	28617377	+	18588		opposite_strand	28614446	28617377	2932	15.8	9.5
CRHR1	MAPT-AS1	1.01754	0.876392	1		0.360113	0.952772	0.584609	0.94469		17	45784277	45835828	+	51552		17	45799390	45895704	-	96315		opposite_strand	45799390	45835828	36439	37.8	70.7
RAET1E	RAET1E-AS1	0.788706	0.400968	1		0.894741	0.363995	0.585216	0.94469		6	149883179	149898113	-	14935		6	149863494	149919514	+	56021		opposite_strand	149883179	149898113	14935	26.7	100
NARF	NARF-AS1	0.42194	0.707686	1		0.879787	0.385081	0.586296	0.94469		17	82458180	82490537	+	32358		17	82476597	82477924	-	1328		opposite_strand	82476597	82477924	1328	100	4.1
MTUS2	MTUS2-AS1	0.82777	0.549557	1		0.915084	0.366183	0.588109	0.94469		13	28820339	29505947	+	685609		13	29476515	29490105	-	13591		opposite_strand	29476515	29490105	13591	100	2
SBF2	SBF2-AS1	0.832267	0.432579	1		0.874001	0.365211	0.589006	0.94469		11	9776776	10304877	-	528102		11	9758267	9811335	+	53069		opposite_strand	9776776	9811335	34560	65.1	6.5
RAET1G	RAET1E-AS1	0.42194	0.707686	1		0.878425	0.388256	0.590115	0.94469		6	149916878	149923121	-	6244		6	149863494	149919514	+	56021		opposite_strand	149916878	149919514	2637	4.7	42.2
SERTAD4	SERTAD4-AS1	1.01322	1	1		0.380622	0.925316	0.590403	0.94469		1	210232796	210246631	+	13836		1	210231448	210234208	-	2761		opposite_strand	210232796	210234208	1413	51.2	10.2
SNCAIP	MGC32805	1.02313	0.903754	1		0.36841	0.766832	0.590719	0.94469		5	122311354	122464219	+	152866		5	122436497	122479208	-	42712		opposite_strand	122436497	122464219	27723	64.9	18.1
LMLN	LMLN-AS1	0	1	1		0.892602	0.43214	0.591037	0.94469		3	197960200	198043720	+	83521		3	198027956	198081921	-	53966		opposite_strand	198027956	198043720	15765	29.2	18.9
UPK1A	UPK1A-AS1	1.06663	0.783743	1		0.381217	0.911469	0.591107	0.94469		19	35666517	35678481	+	11965		19	35667943	35673509	-	5567		opposite_strand	35667943	35673509	5567	100	46.5
FTCD	FTCD-AS1	0	1	1		0.89247	0.432938	0.59187	0.94469		21	46136160	46155579	-	19420		21	46151614	46152647	+	1034		opposite_strand	46151614	46152647	1034	100	5.3
C21orf91	ENSG00000244676	1.01322	1	1		0.382278	0.906606	0.592411	0.94469		21	17788974	17819386	-	30413		21	17689564	17810847	+	121284		opposite_strand	17788974	17810847	21874	18	71.9
PTOV1	PTOV1-AS2	0.84421	1	1		0.838446	0.390149	0.592682	0.94469		19	49850735	49860744	+	10010		19	49856970	49859289	-	2320		opposite_strand	49856970	49859289	2320	100	23.2
CSNK1G2	CSNK1G2-AS1	0.337474	0.496723	1		0.877104	0.391925	0.594529	0.94469		19	1941172	1981338	+	40167		19	1952589	1954586	-	1998		opposite_strand	1952589	1954586	1998	100	5
CBR3	CBR3-AS1	0.546967	0.297232	1		0.83624	0.379789	0.594777	0.94469		21	36135079	36146562	+	11484		21	36098090	36175815	-	77726		opposite_strand	36135079	36146562	11484	14.8	100
LRRC2	LRRC2-AS1	0.42194	0.707686	1		0.876999	0.392471	0.595167	0.94469		3	46515385	46606948	-	91564		3	46546091	46559694	+	13604		opposite_strand	46546091	46559694	13604	100	14.9
ELFN1	ELFN1-AS1	0.42194	0.707686	1		0.876478	0.392657	0.59538	0.94469		7	1665745	1747946	+	82202		7	1738624	1742317	-	3694		opposite_strand	1738624	1742317	3694	100	4.5
SRGAP2C	SRGAP2-AS1	1.13209	0.563378	1		0.372018	0.735434	0.595607	0.94469		1	121184811	121392874	+	208064		1	121360156	121398806	-	38651		opposite_strand	121360156	121392874	32719	84.7	15.7
MCHR2	MCHR2-AS1	0	1	1		0.895072	0.436413	0.595802	0.94469		6	99918519	99994247	-	75729		6	99993897	100107613	+	113717		opposite_strand	99993897	99994247	351	0.3	0.5
PARD6G	PARD6G-AS1	1.00143	1	1		0.374295	0.850629	0.596837	0.94469		18	80157232	80247514	-	90283		18	80147907	80179839	+	31933		opposite_strand	80157232	80179839	22608	70.8	25
NTM	NTM-AS1	1.0132	1	1		0.411885	0.982374	0.598371	0.94469		11	131370478	132336822	+	966345		11	131622451	131663635	-	41185		opposite_strand	131622451	131663635	41185	100	4.3
TGFA	ENSG00000294895	1.0132	1	1		0.41221	0.990441	0.598692	0.94469		2	70447284	70554193	-	106910		2	70479417	70481629	-	2213		same_strand	70479417	70481629	2213	100	2.1
IER3	IER3-AS1	0	1	1		0.896817	0.439332	0.599066	0.94469		6	30743199	30744548	-	1350		6	30741859	30743736	+	1878		opposite_strand	30743199	30743736	538	28.6	39.9
ZBTB40	ZBTB40-IT1	0	1	1		0.897124	0.439773	0.59955	0.94469		1	22428838	22531157	+	102320		1	22517474	22519708	+	2235		same_strand	22517474	22519708	2235	100	2.2
MIS18A	MIS18A-AS1	0	1	1		0.8975	0.440419	0.600284	0.94469		21	32268228	32279049	-	10822		21	32277863	32280999	+	3137		opposite_strand	32277863	32279049	1187	37.8	11
COL5A1	COL5A1-AS1	0.84421	1	1		0.876151	0.397031	0.600602	0.94469		9	134641803	134844843	+	203041		9	134649385	134653073	-	3689		opposite_strand	134649385	134653073	3689	100	1.8
IFNE	MIR31HG	1.0132	1	1		0.41387	0.993862	0.600603	0.94469		9	21480839	21482313	-	1475		9	21364605	21591906	-	227302		same_strand	21480839	21482313	1475	0.6	100
ARMC2	ARMC2-AS1	0	1	1		0.897797	0.440855	0.600783	0.94469		6	108848416	108974476	+	126061		6	108907264	108924127	-	16864		opposite_strand	108907264	108924127	16864	100	13.4
FOXJ1	RNF157-AS1	0	1	1		0.897889	0.440984	0.600929	0.94469		17	76136333	76141245	-	4913		17	76138425	76154650	+	16226		opposite_strand	76138425	76141245	2821	17.4	57.4
CACNA1G	CACNA1G-AS1	0.532897	0.560247	1		0.872382	0.390763	0.601236	0.94469		17	50560715	50627474	+	66760		17	50556200	50562398	-	6199		opposite_strand	50560715	50562398	1684	27.2	2.5
ZSWIM8	ZSWIM8-AS1	0	1	1		0.898	0.441283	0.601248	0.94469		10	73785606	73801797	+	16192		10	73796514	73801399	-	4886		opposite_strand	73796514	73801399	4886	100	30.2
UCHL3	LMO7-AS1	0	1	1		0.898257	0.441661	0.601677	0.94469		13	75549483	75606020	+	56538		13	75604700	75636023	-	31324		opposite_strand	75604700	75606020	1321	4.2	2.3
SSBP3	SSBP3-AS1	0	1	1		0.898636	0.442255	0.602349	0.94469		1	54225432	54413479	-	188048		1	54236440	54239063	+	2624		opposite_strand	54236440	54239063	2624	100	1.4
SMG6	ENSG00000262810	0	1	1		0.89878	0.442514	0.602633	0.94469		17	2059839	2303785	-	243947		17	2089681	2101560	+	11880		opposite_strand	2089681	2101560	11880	100	4.9
STARD7	STARD7-AS1	0	1	1		0.898945	0.442775	0.602929	0.94469		2	96184859	96208827	-	23969		2	96208389	96243353	+	34965		opposite_strand	96208389	96208827	439	1.3	1.8
HLA-F	HLA-F-AS1	1.68893	0.513573	1		0.898974	0.442817	0.602978	0.94469		6	29722775	29738528	+	15754		6	29707518	29828496	-	120979		opposite_strand	29722775	29738528	15754	13	100
ARHGAP22	ARHGAP22-IT1	0	1	1		0.898983	0.442837	0.602997	0.94469		10	48446036	48656265	-	210230		10	48509857	48511707	-	1851		same_strand	48509857	48511707	1851	100	0.9
MYLK	MYLK-AS1	0.811217	0.466579	1		0.841212	0.378431	0.603052	0.94469		3	123610049	123884332	-	274284		3	123584354	123716399	+	132046		opposite_strand	123610049	123716399	106351	80.5	38.8
BACE2	ENSG00000306093	0.506213	0.563639	1		0.814343	0.392772	0.603172	0.94469		21	41167801	41282530	+	114730		21	41187018	41211533	+	24516		same_strand	41187018	41211533	24516	100	21.4
SLC39A12	SLC39A12-AS1	1.09565	0.840003	1		0.386071	0.867839	0.603567	0.94469		10	17951839	18043292	+	91454		10	18001786	18010562	-	8777		opposite_strand	18001786	18010562	8777	100	9.6
BOK	BOK-AS1	0	1	1		0.899477	0.443669	0.603928	0.94469		2	241551424	241574131	+	22708		2	241544401	241558977	-	14577		opposite_strand	241551424	241558977	7554	51.8	33.3
KRT73	KRT73-AS1	0	1	1		0.899698	0.444047	0.604353	0.94469		12	52607570	52618559	-	10990		12	52601467	52615305	+	13839		opposite_strand	52607570	52615305	7736	55.9	70.4
NIFK	NIFK-AS1	0	1	1		0.899781	0.444188	0.604511	0.94469		2	121726945	121736911	-	9967		2	121649320	121728567	+	79248		opposite_strand	121726945	121728567	1623	2	16.3
FAM170B	FAM170B-AS1	0.723605	1	1		0.417439	0.992355	0.604738	0.94469		10	49131154	49134021	-	2868		10	49121834	49151555	+	29722		opposite_strand	49131154	49134021	2868	9.6	100
PCOLCE	PCOLCE-AS1	0.532897	0.560247	1		0.841589	0.394322	0.60591	0.94469		7	100602363	100608175	+	5813		7	100589402	100605782	-	16381		opposite_strand	100602363	100605782	3420	20.9	58.8
SPPL2C	MAPT-AS1	1.6892	0.626228	1		0.418519	0.984858	0.605992	0.94469		17	45844881	45847067	+	2187		17	45799390	45895704	-	96315		opposite_strand	45844881	45847067	2187	2.3	100
ZNF205	ZNF213-AS1	0.949696	1	1		0.385877	0.878356	0.606048	0.94469		16	3112560	3120517	+	7958		16	3100696	3150562	-	49867		opposite_strand	3112560	3120517	7958	16	100
DSC1	DSCAS	1.08329	0.732952	1		0.380921	0.853855	0.606796	0.94469		18	31129236	31162856	-	33621		18	31101540	31250873	+	149334		opposite_strand	31129236	31162856	33621	22.5	100
EDRF1	EDRF1-AS1	1.01327	1	1		0.385026	0.911036	0.60869	0.94469		10	125719515	125764143	+	44629		10	125707416	125752110	-	44695		opposite_strand	125719515	125752110	32596	72.9	73
IFNG	IFNG-AS1	1.08567	0.752091	1		0.400073	0.900823	0.608897	0.94469		12	68154768	68159740	-	4973		12	67989446	68234686	+	245241		opposite_strand	68154768	68159740	4973	2	100
CHMP1B	CHMP1B-AS1	1.0132	1	1		0.422484	0.990227	0.610549	0.94469		18	11851413	11854444	+	3032		18	11851414	11852751	-	1338		opposite_strand	11851414	11852751	1338	100	44.1
WDFY3	WDFY3-AS1	1.06663	0.783743	1		0.398589	0.90887	0.611777	0.94469		4	84668765	84966690	-	297926		4	84796614	84810403	+	13790		opposite_strand	84796614	84810403	13790	100	4.6
COL18A1	COL18A1-AS1	1.01322	1	1		0.398975	0.908151	0.612225	0.94469		21	45405165	45513720	+	108556		21	45419716	45425070	-	5355		opposite_strand	45419716	45425070	5355	100	4.9
HPN	HPN-AS1	1.14034	0.69998	1		0.396531	0.650848	0.616366	0.94469		19	35040506	35066573	+	26068		19	35027447	35106898	-	79452		opposite_strand	35040506	35066573	26068	32.8	100
ADORA2A	ADORA2A-AS1	0.674703	0.451747	1		0.847786	0.395916	0.617766	0.94469		22	24417879	24442357	+	24479		22	24429206	24495074	-	65869		opposite_strand	24429206	24442357	13152	20	53.7
PRKD2	DACT3-AS1	1.01321	1	1		0.407116	0.975086	0.61857	0.94469		19	46674275	46717127	-	42853		19	46660308	46678991	+	18684		opposite_strand	46674275	46678991	4717	25.2	11
ZFHX2	ZFHX2-AS1	0.800094	0.392753	1		0.834011	0.391363	0.620324	0.94469		14	23520857	23556192	-	35336		14	23511760	23560778	+	49019		opposite_strand	23520857	23556192	35336	72.1	100
LACTB2	LACTB2-AS1	0.886408	0.669488	1		0.909267	0.391542	0.62033	0.94469		8	70635318	70669185	-	33868		8	70608494	70663279	+	54786		opposite_strand	70635318	70663279	27962	51	82.6
COL4A2	COL4A2-AS2	0.991141	1	1		0.400482	0.92577	0.622566	0.94469		13	110305812	110513209	+	207398		13	110456396	110463287	-	6892		opposite_strand	110456396	110463287	6892	100	3.3
GRK6	PRR7-AS1	0.58405	0.462493	1		0.858486	0.40806	0.625703	0.94469		5	177403204	177442901	+	39698		5	177433655	177455513	-	21859		opposite_strand	177433655	177442901	9247	42.3	23.3
ZNF32	ZNF32-AS3	0.58405	0.462493	1		0.8572	0.408778	0.626549	0.94469		10	43643860	43648881	-	5022		10	43628806	43674703	+	45898		opposite_strand	43643860	43648881	5022	10.9	100
TPM1	TPM1-AS	1.01321	1	1		0.415718	0.981572	0.628612	0.94469		15	63042620	63071915	+	29296		15	62971190	63049387	-	78198		opposite_strand	63042620	63049387	6768	8.7	23.1
ANKEF1	SNAP25-AS1	0.692772	0.371992	1		0.79676	0.403537	0.630151	0.94469		20	9986126	10058303	+	72178		20	10006381	10368848	-	362468		opposite_strand	10006381	10058303	51923	14.3	71.9
CDC42	CDC42-AS1	0.542248	0.465373	1		0.857027	0.413326	0.631858	0.94469		1	22052627	22101360	+	48734		1	22028317	22052927	-	24611		opposite_strand	22052627	22052927	301	1.2	0.6
XXYLT1	XXYLT1-AS2	1.01322	1	1		0.421977	0.922508	0.639156	0.94469		3	195068284	195271159	-	202876		3	195147723	195152858	+	5136		opposite_strand	195147723	195152858	5136	100	2.5
KIF9	KIF9-AS1	1.09075	0.782192	1		0.40998	0.924459	0.639371	0.94469		3	47227998	47283451	-	55454		3	47164024	47246601	+	82578		opposite_strand	47227998	47246601	18604	22.5	33.5
ENSG00000290183	LINC00921	1.05552	0.805718	1		0.421418	0.767331	0.640969	0.94469		16	3263800	3291029	+	27230		16	3263743	3269151	+	5409		same_strand	3263800	3269151	5352	98.9	19.7
ITPK1	ITPK1-AS1	0.562546	0.760991	1		0.819618	0.425963	0.64226	0.94469		14	92936914	93116320	-	179407		14	93067452	93072152	+	4701		opposite_strand	93067452	93072152	4701	100	2.6
DLG1	DLG1-AS1	0.844271	1	1		0.447563	0.873687	0.642716	0.94469		3	197042560	197299330	-	256771		3	197298225	197309307	+	11083		opposite_strand	197298225	197299330	1106	10	0.4
TRIM13	DLEU2	1.04335	0.808107	1		0.41153	0.837805	0.642784	0.94469		13	49995888	50020481	+	24594		13	49956669	50126118	-	169450		opposite_strand	49995888	50020481	24594	14.5	100
HM13	HM13-AS1	1.20659	0.605143	1		0.424903	0.981525	0.643459	0.94469		20	31514428	31577923	+	63496		20	31567562	31573263	-	5702		opposite_strand	31567562	31573263	5702	100	9
ADAMTS9	ADAMTS9-AS1	0.850257	0.566792	1		0.82871	0.411812	0.643809	0.94469		3	64515654	64688000	-	172347		3	64561322	64592757	+	31436		opposite_strand	64561322	64592757	31436	100	18.2
LRP11	RAET1E-AS1	0.844271	1	1		0.449197	0.882252	0.64465	0.94469		6	149818757	149864359	-	45603		6	149863494	149919514	+	56021		opposite_strand	149863494	149864359	866	1.5	1.9
PINK1	PINK1-AS	0.659985	0.453132	1		0.819264	0.419016	0.644704	0.94469		1	20633458	20651511	+	18054		1	20642657	20652193	-	9537		opposite_strand	20642657	20651511	8855	92.8	49
GALNT10	SAP30L-AS1	1.04996	0.725996	1		0.410573	0.774773	0.646601	0.94469		5	154190730	154420984	+	230255		5	154325568	154445855	-	120288		opposite_strand	154325568	154420984	95417	79.3	41.4
CHRM3	CHRM3-AS2	1.18973	0.49868	1		0.417306	0.838495	0.647473	0.94469		1	239386565	239915452	+	528888		1	239703381	239770130	-	66750		opposite_strand	239703381	239770130	66750	100	12.6
SYNPR	SYNPR-AS1	0.972894	0.857167	1		0.411681	0.875914	0.648945	0.94469		3	63228315	63616924	+	388610		3	63421300	63645637	-	224338		opposite_strand	63421300	63616924	195625	87.2	50.3
FNDC1	FNDC1-AS1	0.921027	1	1		0.441662	0.990729	0.650447	0.94469		6	159169400	159272108	+	102709		6	159165240	159170161	-	4922		opposite_strand	159169400	159170161	762	15.5	0.7
BTG1	LINC01619	0.506406	1	1		0.789869	0.442332	0.651881	0.94469		12	92140278	92145846	-	5569		12	91984976	92142914	-	157939		same_strand	92140278	92142914	2637	1.7	47.4
CCN5	KCNK15-AS1	1.26671	0.674152	1		0.446302	0.758825	0.651901	0.94469		20	44714844	44728509	+	13666		20	44656445	44746362	-	89918		opposite_strand	44714844	44728509	13666	15.2	100
ADARB2	ADARB2-AS1	0.911254	0.803845	1		0.824917	0.420486	0.652187	0.94469		10	1177313	1737525	-	560213		10	1526584	1557574	+	30991		opposite_strand	1526584	1557574	30991	100	5.5
LPP	LPP-AS1	1.01322	1	1		0.432567	0.993508	0.652252	0.94469		3	188153284	188890671	+	737388		3	188562238	188568949	-	6712		opposite_strand	188562238	188568949	6712	100	0.9
MUCL3	HCG21	0.532897	0.560247	1		0.813853	0.435279	0.652943	0.94469		6	30934523	30954221	+	19699		6	30945979	30954862	-	8884		opposite_strand	30945979	30954221	8243	92.8	41.8
GEMIN7	GEMIN7-AS1	0.722521	0.387088	1		0.883104	0.422631	0.65301	0.94469		19	45079195	45091518	+	12324		19	45076510	45092635	-	16126		opposite_strand	45079195	45091518	12324	76.4	100
CELF2	CELF2-AS1	1.02127	0.913378	1		0.42028	0.902887	0.653744	0.94469		10	10798397	11336675	+	538279		10	11274391	11344799	-	70409		opposite_strand	11274391	11336675	62285	88.5	11.6
STX18	STX18-AS1	1.12607	0.813525	1		0.430525	0.789953	0.653781	0.94469		4	4415742	4542346	-	126605		4	4542090	4821468	+	279379		opposite_strand	4542090	4542346	257	0.1	0.2
PCSK6	PCSK6-AS1	0.506213	0.563639	1		0.812531	0.436268	0.653953	0.94469		15	101289784	101525202	-	235419		15	101334437	101337532	+	3096		opposite_strand	101334437	101337532	3096	100	1.3
SMARCA5	SMARCA5-AS1	1.26671	0.674152	1		0.448028	0.753224	0.65402	0.94469		4	143513702	143557486	+	43785		4	143513027	143514635	-	1609		opposite_strand	143513702	143514635	934	58	2.1
KCNQ1	KCNQ1-AS1	1.05249	0.618104	1		0.415473	0.603174	0.654413	0.94469		11	2444654	2849105	+	404452		11	2840135	2871662	-	31528		opposite_strand	2840135	2849105	8971	28.5	2.2
ACVR2B	ACVR2B-AS1	0.949814	1	1		0.438731	0.929558	0.654952	0.94469		3	38453890	38493142	+	39253		3	38451027	38454820	-	3794		opposite_strand	38453890	38454820	931	24.5	2.4
FER1L6	FER1L6-AS2	1.0172	0.842961	1		0.416177	0.768889	0.655102	0.94469		8	123851987	124120061	+	268075		8	124044395	124171529	-	127135		opposite_strand	124044395	124120061	75667	59.5	28.2
TMEM132D	TMEM132D-AS2	1.09306	0.733189	1		0.42754	0.926107	0.655957	0.94469		12	129071725	129904025	-	832301		12	129208601	129212662	+	4062		opposite_strand	129208601	129212662	4062	100	0.5
ALMS1	ENSG00000295621	0.562546	0.760991	1		0.813174	0.438702	0.656709	0.94469		2	73385758	73625166	+	239409		2	73447366	73450424	-	3059		opposite_strand	73447366	73450424	3059	100	1.3
GAPDHS	TMEM147-AS1	0.460334	0.703833	1		0.844002	0.447114	0.65673	0.94469		19	35533455	35545319	+	11865		19	35540731	35546029	-	5299		opposite_strand	35540731	35545319	4589	86.6	38.7
SPINT1	SPINT1-AS1	0	1	1		0.816133	0.523935	0.658309	0.94469		15	40844018	40858207	+	14190		15	40834724	40844636	-	9913		opposite_strand	40844018	40844636	619	6.2	4.4
PKN2	PKN2-AS1	1.01321	1	1		0.442198	0.974849	0.658451	0.94469		1	88684222	88836255	+	152034		1	87620803	88685450	-	1064648		opposite_strand	88684222	88685450	1229	0.1	0.8
MGAT3	MGAT3-AS1	0	1	1		0.81676	0.524682	0.659073	0.94469		22	39457012	39492194	+	35183		22	39475807	39476822	-	1016		opposite_strand	39475807	39476822	1016	100	2.9
NDUFV2	NDUFV2-AS1	0.820672	0.661509	1		0.841648	0.428329	0.659614	0.94469		18	9102630	9134345	+	31716		18	9121176	9136645	-	15470		opposite_strand	9121176	9134345	13170	85.1	41.5
SIX3	SIX3-AS1	0	1	1		0.817611	0.525754	0.660173	0.94469		2	44941702	44946071	+	4370		2	44940130	44945785	-	5656		opposite_strand	44941702	44945785	4084	72.2	93.5
IPO9	IPO9-AS1	0	1	1		0.817907	0.525984	0.660446	0.94469		1	201829149	201884291	+	55143		1	201688259	201829559	-	141301		opposite_strand	201829149	201829559	411	0.3	0.7
HOXB5	HOXB-AS3	0.893874	1	1		0.444214	0.98757	0.660671	0.94469		17	48591257	48593779	-	2523		17	48549630	48606414	+	56785		opposite_strand	48591257	48593779	2523	4.4	100
AP1G2	AP1G2-AS1	0	1	1		0.818183	0.526448	0.660893	0.94469		14	23559565	23568070	-	8506		14	23561097	23568237	+	7141		opposite_strand	23561097	23568070	6974	97.7	82
IL6R	IL6R-AS1	2.53359	0.417533	1		0.81832	0.52659	0.661022	0.94469		1	154405193	154469450	+	64258		1	154402328	154406564	-	4237		opposite_strand	154405193	154406564	1372	32.4	2.1
DCST1	DCST1-AS1	0	1	1		0.819134	0.527617	0.662083	0.94469		1	155033824	155050930	+	17107		1	155045191	155051172	-	5982		opposite_strand	155045191	155050930	5740	96	33.6
ADD3	ADD3-AS1	0	1	1		0.819123	0.527604	0.662084	0.94469		10	109996368	110135565	+	139198		10	109929547	110008393	-	78847		opposite_strand	109996368	110008393	12026	15.3	8.6
EFCAB14	EFCAB14-AS1	1.03051	0.873215	1		0.431734	0.918392	0.662242	0.94469		1	46674659	46719146	-	44488		1	46674036	46692098	+	18063		opposite_strand	46674659	46692098	17440	96.6	39.2
PRKAG2	PRKAG2-AS2	0	1	1		0.819483	0.528063	0.662548	0.94469		7	151556124	151877214	-	321091		7	151806490	151810820	+	4331		opposite_strand	151806490	151810820	4331	100	1.3
THAP9	THAP9-AS1	0	1	1		0.820208	0.528912	0.663444	0.94469		4	82900684	82919969	+	19286		4	82893009	82900960	-	7952		opposite_strand	82900684	82900960	277	3.5	1.4
ZNF878	ZNF433-AS1	0	1	1		0.820328	0.529123	0.663638	0.94469		19	12043805	12052961	-	9157		19	11987617	12046275	+	58659		opposite_strand	12043805	12046275	2471	4.2	27
NKAIN4	FLJ16779	0	1	1		0.821009	0.529955	0.664501	0.94469		20	63240784	63272694	-	31911		20	63253978	63261615	+	7638		opposite_strand	63253978	63261615	7638	100	23.9
PROX1	PROX1-AS1	0	1	1		0.820993	0.529956	0.664501	0.94469		1	213983181	214041510	+	58330		1	213817751	213988508	-	170758		opposite_strand	213983181	213988508	5328	3.1	9.1
ITGA9	ITGA9-AS1	0.994664	1	1		0.426504	0.87451	0.664606	0.94469		3	37452115	37823507	+	371393		3	37693655	37861848	-	168194		opposite_strand	37693655	37823507	129853	77.2	35
PGR	PGR-AS1	0	1	1		0.821592	0.530707	0.665271	0.94469		11	101029624	101129813	-	100190		11	101127308	101342264	+	214957		opposite_strand	101127308	101129813	2506	1.2	2.5
SAMD12	SAMD12-AS1	0	1	1		0.821923	0.531119	0.665696	0.94469		8	118189455	118622112	-	432658		8	118620498	118906164	+	285667		opposite_strand	118620498	118622112	1615	0.6	0.4
PLSCR5	PLSCR5-AS1	0	1	1		0.822001	0.531216	0.665793	0.94469		3	146576555	146605346	-	28792		3	146589602	146590325	+	724		opposite_strand	146589602	146590325	724	100	2.5
STXBP5	STXBP5-AS1	0	1	1		0.821997	0.531218	0.665795	0.94469		6	147204180	147391010	+	186831		6	146824501	147204677	-	380177		opposite_strand	147204180	147204677	498	0.1	0.3
OSTN	OSTN-AS1	0.817934	0.450479	1		0.850858	0.430573	0.665815	0.94469		3	191199241	191265615	+	66375		3	191213290	191261138	-	47849		opposite_strand	191213290	191261138	47849	100	72.1
FANK1	FANK1-AS1	0	1	1		0.82214	0.531396	0.66598	0.94469		10	125896564	126009592	+	113029		10	125972188	125973126	-	939		opposite_strand	125972188	125973126	939	100	0.8
RAB11FIP2	ENSG00000231104	0	1	1		0.822323	0.531645	0.666232	0.94469		10	118004916	118046941	-	42026		10	118017487	118045810	+	28324		opposite_strand	118017487	118045810	28324	100	67.4
PROSER2	PROSER2-AS1	1.10795	0.652521	1		0.431225	0.702399	0.666254	0.94469		10	11823339	11872277	+	48939		10	11849608	11902519	-	52912		opposite_strand	11849608	11872277	22670	42.8	46.3
LIPE	LIPE-AS1	1.00143	1	1		0.43304	0.978744	0.666413	0.94469		19	42401497	42427388	-	25892		19	42387222	42796422	+	409201		opposite_strand	42401497	42427388	25892	6.3	100
SLC25A30	TPT1-AS1	0	1	1		0.822514	0.531873	0.66647	0.94469		13	45393316	45418455	-	25140		13	45341345	45417975	+	76631		opposite_strand	45393316	45417975	24660	32.2	98.1
ZNF529	ZNF529-AS1	0	1	1		0.822525	0.531886	0.666509	0.94469		19	36534774	36605276	-	70503		19	36573070	36594712	+	21643		opposite_strand	36573070	36594712	21643	100	30.7
LIF	LIF-AS2	0	1	1		0.823074	0.532586	0.667202	0.94469		22	30240453	30246759	-	6307		22	30246205	30246998	+	794		opposite_strand	30246205	30246759	555	69.9	8.8
NMBR	NMBR-AS1	0	1	1		0.823257	0.532833	0.667449	0.94469		6	142058330	142147122	-	88793		6	142088233	142089219	+	987		opposite_strand	142088233	142089219	987	100	1.1
ATP1B3	ATP1B3-AS1	0	1	1		0.823476	0.533139	0.667755	0.94469		3	141876124	141926549	+	50426		3	141918252	141919021	-	770		opposite_strand	141918252	141919021	770	100	1.5
HLA-DQB1	HLA-DQB1-AS1	0	1	1		0.823876	0.533623	0.668262	0.94469		6	32659467	32668383	-	8917		6	32659880	32660729	+	850		opposite_strand	32659880	32660729	850	100	9.5
MORC2	MORC2-AS1	1.36492	0.478947	1		0.444987	0.970802	0.66868	0.94469		22	30925130	30968774	-	43645		22	30922294	30932449	+	10156		opposite_strand	30925130	30932449	7320	72.1	16.8
ITFG2	ITFG2-AS1	0	1	1		0.825143	0.534275	0.669402	0.94469		12	2812622	2859791	+	47170		12	2668500	2812944	-	144445		opposite_strand	2812622	2812944	323	0.2	0.7
MYO1H	LINC01486	1.0393	0.845355	1		0.441953	0.817003	0.669935	0.94469		12	109347900	109455523	+	107624		12	109354073	109360014	-	5942		opposite_strand	109354073	109360014	5942	100	5.5
TINAGL1	LINC01226	0.844088	1	1		0.84182	0.449301	0.672267	0.94469		1	31576485	31587686	+	11202		1	31506209	31583306	+	77098		same_strand	31576485	31583306	6822	8.8	60.9
MDC1	MDC1-AS1	0.632819	0.607222	1		0.837127	0.449581	0.672574	0.94469		6	30699807	30717447	-	17641		6	30703067	30713184	+	10118		opposite_strand	30703067	30713184	10118	100	57.4
SCEL	SCEL-AS1	0.607459	0.609382	1		0.809189	0.4519	0.675477	0.94469		13	77535674	77645263	+	109590		13	77599755	77606551	-	6797		opposite_strand	77599755	77606551	6797	100	6.2
ZNF337	ZNF337-AS1	1.01322	1	1		0.454337	0.985719	0.676168	0.94469		20	25673195	25696853	-	23659		20	25624017	25689032	+	65016		opposite_strand	25673195	25689032	15838	24.4	66.9
HMGA2	HMGA2-AS1	1.16927	0.738065	1		0.459509	0.80835	0.676228	0.94469		12	65824460	65966291	+	141832		12	65851340	65882167	-	30828		opposite_strand	65851340	65882167	30828	100	21.7
EAF1	EAF1-AS1	1.16927	0.738065	1		0.460825	0.807364	0.6777	0.94469		3	15427598	15450635	+	23038		3	15436171	15449994	-	13824		opposite_strand	15436171	15449994	13824	100	60
FGD5	FGD5-AS1	1.11683	0.749588	1		0.445596	0.957808	0.677958	0.94469		3	14810853	14934571	+	123719		3	14920347	14948424	-	28078		opposite_strand	14920347	14934571	14225	50.7	11.5
DNMBP	DNMBP-AS1	1.06354	0.757204	1		0.44105	0.640642	0.67806	0.94469		10	99875577	100009947	-	134371		10	99927010	99959050	+	32041		opposite_strand	99927010	99959050	32041	100	23.8
BACE1	BACE1-AS	1.12587	0.700671	1		0.474449	0.872851	0.681549	0.94469		11	117285232	117316259	-	31028		11	117288453	117293494	+	5042		opposite_strand	117288453	117293494	5042	100	16.2
GNB5	ENSG00000259709	0.665925	0.536346	1		0.803765	0.453373	0.681728	0.94469		15	52115100	52191392	-	76293		15	52124561	52140246	+	15686		opposite_strand	52124561	52140246	15686	100	20.6
PRKCZ	PRKCZ-AS1	1.01322	1	1		0.460559	0.989645	0.68298	0.94469		1	2050411	2185395	+	134985		1	2181794	2184389	-	2596		opposite_strand	2181794	2184389	2596	100	1.9
ZMYM4	ZMYM4-AS1	1.01323	1	1		0.454917	0.976652	0.683391	0.94469		1	35268709	35422058	+	153350		1	35358822	35366077	-	7256		opposite_strand	35358822	35366077	7256	100	4.7
LAMTOR5	LAMTOR5-AS1	1.08577	0.817421	1		0.459022	0.985579	0.684153	0.94469		1	110401249	110407942	-	6694		1	110347116	110443817	+	96702		opposite_strand	110401249	110407942	6694	6.9	100
ITFG1	ITFG1-AS1	0.985013	1	1		0.45652	0.983589	0.68513	0.94469		16	47154387	47464149	-	309763		16	47144260	47162749	+	18490		opposite_strand	47154387	47162749	8363	45.2	2.7
NAV2	NAV2-AS2	1.01323	1	1		0.459124	0.978578	0.687975	0.94469		11	19350724	20121601	+	770878		11	20029065	20049477	-	20413		opposite_strand	20029065	20049477	20413	100	2.6
SLC5A4	SLC5A4-AS1	1.06492	0.735824	1		0.453229	0.869252	0.690635	0.94469		22	32218464	32255347	-	36884		22	32205115	32278382	+	73268		opposite_strand	32218464	32255347	36884	50.3	100
LIPC	LIPC-AS1	0.987785	1	1		0.450258	0.911292	0.691243	0.94469		15	58410569	58569844	+	159276		15	58434890	58498735	-	63846		opposite_strand	58434890	58498735	63846	100	40.1
MME	MME-AS1	1.04848	0.793141	1		0.455747	0.973715	0.691657	0.94469		3	155024124	155183704	+	159581		3	155158370	155183285	-	24916		opposite_strand	155158370	155183285	24916	100	15.6
WLS	GNG12-AS1	1.03132	0.870355	1		0.452768	0.934443	0.693137	0.94469		1	68098473	68233120	-	134648		1	67832193	68202987	+	370795		opposite_strand	68098473	68202987	104515	28.2	77.6
SERHL2	RRP7BP	0.978515	1	1		0.458998	0.993419	0.694753	0.94469		22	42553617	42574382	+	20766		22	42555212	42582039	-	26828		opposite_strand	42555212	42574382	19171	71.5	92.3
CXXC4	CXXC4-AS1	0.958317	1	1		0.466304	0.979681	0.696194	0.94469		4	104468308	104494901	-	26594		4	104490803	104734546	+	243744		opposite_strand	104490803	104494901	4099	1.7	15.4
LY86	LY86-AS1	1.0007	1	1		0.461347	0.91888	0.700712	0.94469		6	6588108	6654983	+	66876		6	6346076	6622791	-	276716		opposite_strand	6588108	6622791	34684	12.5	51.9
NEXN	NEXN-AS1	0.84421	1	1		0.487183	0.829907	0.701611	0.94469		1	77888513	77943895	+	55383		1	77881348	77889539	-	8192		opposite_strand	77888513	77889539	1027	12.5	1.9
LATS2	LATS2-AS1	0.759052	0.51784	1		0.834114	0.468606	0.702655	0.94469		13	20973036	21061586	-	88551		13	21005157	21018122	+	12966		opposite_strand	21005157	21018122	12966	100	14.6
INTS9	INTS9-AS1	0.562546	0.760991	1		0.777152	0.484009	0.705394	0.94469		8	28767661	28890242	-	122582		8	28798142	28802085	+	3944		opposite_strand	28798142	28802085	3944	100	3.2
TONSL	TONSL-AS1	0.844271	1	1		0.50486	0.881299	0.705483	0.94469		8	144428775	144444440	-	15666		8	144437675	144439971	+	2297		opposite_strand	144437675	144439971	2297	100	14.7
ATG10	ATG10-AS1	0.844271	1	1		0.505542	0.87866	0.706166	0.94469		5	81972023	82276857	+	304835		5	82073055	82073702	-	648		opposite_strand	82073055	82073702	648	100	0.2
CEBPB	CEBPB-AS1	0.844271	1	1		0.506468	0.881415	0.707141	0.94469		20	50190734	50192690	+	1957		20	50184598	50192039	-	7442		opposite_strand	50190734	50192039	1306	17.5	66.7
PLCL2	PLCL2-AS1	0.844271	1	1		0.507103	0.878111	0.707786	0.94469		3	16802651	17090604	+	287954		3	17042742	17056145	-	13404		opposite_strand	17042742	17056145	13404	100	4.7
YEATS2	YEATS2-AS1	0.844271	1	1		0.508354	0.87787	0.709088	0.94469		3	183697797	183812624	+	114828		3	183806457	183810783	-	4327		opposite_strand	183806457	183810783	4327	100	3.8
SRGAP3	THUMPD3-AS1	0.974178	1	1		0.483313	0.965833	0.709803	0.94469		3	8980591	9363053	-	382463		3	9349689	9398625	-	48937		same_strand	9349689	9363053	13365	27.3	3.5
EIPR1	EIPR1-IT1	0.723605	1	1		0.509377	0.874389	0.710153	0.94469		2	3188925	3377830	-	188906		2	3298341	3301465	-	3125		same_strand	3298341	3301465	3125	100	1.7
AP4B1	AP4B1-AS1	0.799658	1	1		0.805851	0.489644	0.710809	0.94469		1	113894194	113905712	-	11519		1	113812379	113901237	+	88859		opposite_strand	113894194	113901237	7044	7.9	61.2
CCDC148	CCDC148-AS1	0.967006	0.891233	1		0.469296	0.892389	0.712098	0.94469		2	158171073	158456753	-	285681		2	158166650	158236169	+	69520		opposite_strand	158171073	158236169	65097	93.6	22.8
ACOXL	ACOXL-AS1	0.977551	1	1		0.477831	0.994219	0.712109	0.94469		2	110732539	111118548	+	386010		2	111098345	111116407	-	18063		opposite_strand	111098345	111116407	18063	100	4.7
NEGR1	ZRANB2-DT	0.849316	0.408503	1		0.798141	0.470746	0.712439	0.94469		1	71395943	72282539	-	886597		1	71081324	71489976	+	408653		opposite_strand	71395943	71489976	94034	23	10.6
SLC7A11	SLC7A11-AS1	1.08597	0.744512	1		0.47872	0.992301	0.713109	0.94469		4	138164097	138242349	-	78253		4	138057464	138178177	+	120714		opposite_strand	138164097	138178177	14081	11.7	18
PAX8	PAX8-AS1	1.07481	0.831286	1		0.484316	0.961843	0.713606	0.94469		2	113215997	113278921	-	62925		2	113211421	113276581	+	65161		opposite_strand	113215997	113276581	60585	93	96.3
NRG3	NRG3-AS1	0.595683	0.756737	1		0.8642	0.492601	0.713622	0.94469		10	81875194	82987179	+	1111986		10	82224209	82232920	-	8712		opposite_strand	82224209	82232920	8712	100	0.8
USP12	USP12-AS1	0.893874	1	1		0.492881	0.938899	0.714048	0.94469		13	27066156	27171811	-	105656		13	27110354	27183514	+	73161		opposite_strand	27110354	27171811	61458	84	58.2
UMODL1	UMODL1-AS1	0.660383	0.790034	1		0.806122	0.489109	0.714609	0.94469		21	42062959	42143453	+	80495		21	42102134	42108534	-	6401		opposite_strand	42102134	42108534	6401	100	8
EFCAB7	DLEU2L	0.779211	1	1		0.499676	0.912761	0.714649	0.94469		1	63523372	63572693	+	49322		1	63547082	63550636	+	3555		same_strand	63547082	63550636	3555	100	7.2
MCCC1	MCCC1-AS1	0.633105	1	1		0.514386	0.86183	0.715266	0.94469		3	183015218	183116075	-	100858		3	183016255	183017808	+	1554		opposite_strand	183016255	183017808	1554	100	1.5
PLA2G4E	PLA2G4E-AS1	0.969978	1	1		0.482413	0.988678	0.715379	0.94469		15	41981394	42051190	-	69797		15	41972763	41999094	+	26332		opposite_strand	41981394	41999094	17701	67.2	25.4
MAPT	MAPT-AS1	0.645892	0.456187	1		0.799785	0.484103	0.715816	0.94469		17	45894527	46028334	+	133808		17	45799390	45895704	-	96315		opposite_strand	45894527	45895704	1178	1.2	0.9
ACAP2	ENSG00000295476	0.921027	1	1		0.501295	0.91274	0.716314	0.94469		3	195274745	195443044	-	168300		3	195271351	195320200	+	48850		opposite_strand	195274745	195320200	45456	93.1	27
TAP1	PSMB8-AS1	0.506406	1	1		0.794907	0.505032	0.716962	0.94469		6	32845209	32853816	-	8608		6	32844078	32846500	+	2423		opposite_strand	32845209	32846500	1292	53.3	15
HOXA10	HOXA10-AS	0.660383	0.790034	1		0.802979	0.492019	0.717644	0.94469		7	27170605	27180261	-	9657		7	27166151	27172207	+	6057		opposite_strand	27170605	27172207	1603	26.5	16.6
MYO5B	SNHG22	0.817606	0.52889	1		0.842407	0.479668	0.717853	0.94469		18	49822789	50195164	-	372376		18	49813944	49851059	+	37116		opposite_strand	49822789	49851059	28271	76.2	7.6
GLIS2	GLIS2-AS1	1.12597	0.774819	1		0.496696	0.939777	0.718014	0.94469		16	4314761	4339597	+	24837		16	4323795	4328522	-	4728		opposite_strand	4323795	4328522	4728	100	19
MYCBP2	MYCBP2-AS1	0.863858	0.398965	1		0.690138	0.475762	0.718319	0.94469		13	77042474	77327094	-	284621		13	77026767	77129717	+	102951		opposite_strand	77042474	77129717	87244	84.7	30.7
RC3H1	RC3H1-IT1	0.787462	0.708298	1		0.887112	0.486947	0.718866	0.94469		1	173931084	174022357	-	91274		1	174009267	174016206	-	6940		same_strand	174009267	174016206	6940	100	7.6
RSKR	SPAG5-AS1	0.506406	1	1		0.738387	0.508625	0.7211	0.94469		17	28455752	28614197	-	158446		17	28598790	28617377	+	18588		opposite_strand	28598790	28614197	15408	82.9	9.7
PSMA3	PSMA3-AS1	0.920904	1	1		0.488737	0.806158	0.721239	0.94469		14	58244843	58272012	+	27170		14	58265365	58298641	-	33277		opposite_strand	58265365	58272012	6648	20	24.5
LIX1L	LIX1L-AS1	0.824057	0.450109	1		0.770149	0.481605	0.721501	0.94469		1	145933423	145958017	-	24595		1	145926590	145959179	+	32590		opposite_strand	145933423	145958017	24595	75.5	100
RARA	RARA-AS1	0.660383	0.790034	1		0.773396	0.496552	0.722716	0.94469		17	40309180	40357643	+	48464		17	40340867	40343136	-	2270		opposite_strand	40340867	40343136	2270	100	4.7
TSPEAR	TSPEAR-AS1	0.98845	1	1		0.490834	0.974363	0.723142	0.94469		21	44497893	44711572	-	213680		21	44506807	44525952	+	19146		opposite_strand	44506807	44525952	19146	100	9
THRB	THRB-AS2	0.964896	1	1		0.498827	0.948698	0.724071	0.94469		3	24117153	24495756	-	378604		3	24137810	24324470	+	186661		opposite_strand	24137810	24324470	186661	100	49.3
VAV3	VAV3-AS1	0.506406	1	1		0.793031	0.512853	0.724983	0.94469		1	107571161	107965180	-	394020		1	107964367	108076020	+	111654		opposite_strand	107964367	107965180	814	0.7	0.2
NFIA	NFIA-AS2	0.660383	0.790034	1		0.79844	0.500918	0.726826	0.94469		1	60865259	61462788	+	597530		1	60912675	61056885	-	144211		opposite_strand	60912675	61056885	144211	100	24.1
TYRP1	LURAP1L-AS1	1.12607	0.813525	1		0.498452	0.910183	0.727041	0.94469		9	12685439	12710285	+	24847		9	12631434	12814382	-	182949		opposite_strand	12685439	12710285	24847	13.6	100
RASSF8	RASSF8-AS1	0.506406	1	1		0.73606	0.514555	0.727105	0.94469		12	25958232	26079892	+	121661		12	25936683	25959765	-	23083		opposite_strand	25958232	25959765	1534	6.6	1.3
KCNIP4	ENSG00000250243	0.653134	0.646498	1		0.802971	0.500313	0.729031	0.94469		4	20728606	21948772	-	1220167		4	21304468	21350673	+	46206		opposite_strand	21304468	21350673	46206	100	3.8
DPP9	DPP9-AS1	0.698286	0.641726	1		0.774273	0.500302	0.72933	0.94469		19	4674341	4724673	-	50333		19	4679282	4695017	+	15736		opposite_strand	4679282	4695017	15736	100	31.3
CEP15	PTPRG-AS1	0.790744	0.636853	1		0.494156	0.554646	0.729813	0.94469		3	62319015	62336213	+	17199		3	62214400	62369406	-	155007		opposite_strand	62319015	62336213	17199	11.1	100
FREM2	FREM2-AS1	0.949814	1	1		0.509328	0.92624	0.730953	0.94469		13	38687077	38887131	+	200055		13	38821798	38827570	-	5773		opposite_strand	38821798	38827570	5773	100	2.9
SVIL	SVIL-AS1	0.723064	0.561581	1		0.801501	0.499273	0.731511	0.94469		10	29457338	29736959	-	279622		10	29409402	29561881	+	152480		opposite_strand	29457338	29561881	104544	68.6	37.4
PPFIA2	PPFIA2-AS1	1.04545	0.7705	1		0.491689	0.851757	0.732697	0.94469		12	81257975	81759553	-	501579		12	81270669	81312422	+	41754		opposite_strand	81270669	81312422	41754	100	8.3
TNFAIP8L3	MIR4713HG	0.939113	0.910996	1		0.788625	0.494045	0.734093	0.94469		15	51056598	51105276	-	48679		15	51037174	51322480	+	285307		opposite_strand	51056598	51105276	48679	17.1	100
G2E3	G2E3-AS1	0.823732	0.589224	1		0.496281	0.532202	0.734141	0.94469		14	30559158	30620064	+	60907		14	30412075	30577622	-	165548		opposite_strand	30559158	30577622	18465	11.2	30.3
CACNA1C	ITFG2-AS1	0.854559	0.671264	1		0.840679	0.501043	0.738221	0.94469		12	1970772	2697950	+	727179		12	2668500	2812944	-	144445		opposite_strand	2668500	2697950	29451	20.4	4.1
SLAMF8	SNHG28	0.893874	1	1		0.518759	0.858092	0.741618	0.94469		1	159826811	159837492	+	10682		1	159834480	159855071	-	20592		opposite_strand	159834480	159837492	3013	14.6	28.2
CFAP70	DNAJC9-AS1	1.04461	0.829368	1		0.501392	0.922368	0.741814	0.94469		10	73253762	73358864	-	105103		10	73247341	73276984	+	29644		opposite_strand	73253762	73276984	23223	78.3	22.1
PRUNE2	PCA3	0.801292	0.455379	1		0.818557	0.505795	0.744606	0.94469		9	76611376	76906114	-	294739		9	76691980	76863307	+	171328		opposite_strand	76691980	76863307	171328	100	58.1
MACROD2	MACROD2-AS1	0.974398	0.867079	1		0.500865	0.977738	0.745952	0.94469		20	13995369	16053197	+	2057829		20	14884250	14929535	-	45286		opposite_strand	14884250	14929535	45286	100	2.2
SLC9A9	SLC9A9-AS1	0.98845	1	1		0.513693	0.96809	0.746345	0.94469		3	143265222	143848485	-	583264		3	143342246	143347071	+	4826		opposite_strand	143342246	143347071	4826	100	0.8
ATP1A1	ATP1A1-AS1	1.01323	1	1		0.515646	0.974312	0.747045	0.94469		1	116372668	116410261	+	37594		1	116378437	116421301	-	42865		opposite_strand	116378437	116410261	31825	74.2	84.7
MYO16	MYO16-AS1	1.00521	1	1		0.508839	0.961033	0.74859	0.94469		13	108596152	109208005	+	611854		13	109163902	109201483	-	37582		opposite_strand	109163902	109201483	37582	100	6.1
GNG12	GNG12-AS1	0.723605	1	1		0.545167	0.761712	0.748685	0.94469		1	67701475	67833467	-	131993		1	67832193	68202987	+	370795		opposite_strand	67832193	67833467	1275	0.3	1
NLGN1	NLGN1-AS1	1.11244	0.705132	1		0.516946	0.710508	0.749596	0.94469		3	173396284	174294372	+	898089		3	173910498	173920796	-	10299		opposite_strand	173910498	173920796	10299	100	1.1
CTBP1	CTBP1-AS	0.873199	1	1		0.523546	0.834318	0.752396	0.94469		4	1211445	1250333	-	38889		4	1210120	1218591	+	8472		opposite_strand	1211445	1218591	7147	84.4	18.4
C2	C2-AS1	0.949755	1	1		0.521842	0.959023	0.753905	0.94469		6	31897785	31945673	+	47889		6	31934448	31941724	-	7277		opposite_strand	31934448	31941724	7277	100	15.2
POPDC3	BVES-AS1	0.861865	0.855762	1		0.8316	0.52142	0.754889	0.94469		6	105157900	105180014	-	22115		6	105136217	105200152	+	63936		opposite_strand	105157900	105180014	22115	34.6	100
LZTS1	LZTS1-AS1	0.926274	0.891103	1		0.520877	0.854846	0.759259	0.94469		8	20246165	20303963	-	57799		8	20275773	20290458	+	14686		opposite_strand	20275773	20290458	14686	100	25.4
ATP6V1B1	ATP6V1B1-AS1	1.06663	0.783743	1		0.867225	0.540178	0.761266	0.94469		2	70935900	70965431	+	29532		2	70941817	70948610	-	6794		opposite_strand	70941817	70948610	6794	100	23
TMEM72	TMEM72-AS1	1.08597	0.744512	1		0.527343	0.971519	0.76226	0.94469		10	44911316	44937010	+	25695		10	44793119	44959733	-	166615		opposite_strand	44911316	44937010	25695	15.4	100
FARSA	FARSA-AS1	0.632962	0.754711	1		0.735598	0.542412	0.7633	0.94469		19	12922479	12934037	-	11559		19	12930522	12933296	+	2775		opposite_strand	12930522	12933296	2775	100	24
SCHIP1	IQCJ-SCHIP1-AS1	0.920966	1	1		0.538146	0.88214	0.763637	0.94469		3	159273244	159897629	+	624386		3	159765387	159768748	-	3362		opposite_strand	159765387	159768748	3362	100	0.5
CERS3	CERS3-AS1	0.970423	0.88774	1		0.756565	0.521355	0.764731	0.94469		15	100400395	100544995	-	144601		15	100372936	100437914	+	64979		opposite_strand	100400395	100437914	37520	57.7	25.9
A2ML1	A2ML1-AS1	0.843721	0.747166	1		0.762835	0.531952	0.766772	0.94469		12	8822621	8887001	+	64381		12	8776219	8830947	-	54729		opposite_strand	8822621	8830947	8327	15.2	12.9
RBPMS	RBPMS-AS1	0.893874	1	1		0.545943	0.861523	0.767653	0.94469		8	30384511	30572256	+	187746		8	30380582	30385401	-	4820		opposite_strand	30384511	30385401	891	18.5	0.5
PTPRD	PTPRD-AS1	0.674958	0.643192	1		0.722421	0.541994	0.769869	0.94469		9	8314246	10613002	-	2298757		9	8857982	8864772	+	6791		opposite_strand	8857982	8864772	6791	100	0.3
ZBTB46	ZBTB46-AS1	0.785348	0.620858	1		0.782822	0.538256	0.771817	0.94469		20	63743668	63832038	-	88371		20	63808024	63816521	+	8498		opposite_strand	63808024	63816521	8498	100	9.6
MCPH1	MCPH1-AS1	0.97591	1	1		0.532713	0.950664	0.773973	0.94469		8	6406592	6648508	+	241917		8	6617310	6708290	-	90981		opposite_strand	6617310	6648508	31199	34.3	12.9
USP3	USP3-AS1	0.876077	0.536848	1		0.844261	0.534098	0.775648	0.94469		15	63504511	63594640	+	90130		15	63544247	63601589	-	57343		opposite_strand	63544247	63594640	50394	87.9	55.9
RBFA	RBFADN	0.980468	1	1		0.715824	0.548126	0.775701	0.94469		18	80034389	80050651	+	16263		18	80046900	80095482	+	48583		same_strand	80046900	80050651	3752	7.7	23.1
MYH8	MYHAS	0.927206	0.883717	1		0.540432	0.87065	0.776245	0.94469		17	10390322	10421950	-	31629		17	10291816	10684235	+	392420		opposite_strand	10390322	10421950	31629	8.1	100
DPM1	ADNP-AS1	0.95423	1	1		0.540957	0.872689	0.776704	0.94469		20	50934867	50959140	-	24274		20	50930236	50946531	+	16296		opposite_strand	50934867	50946531	11665	71.6	48.1
FAM13A	FAM13A-AS1	0.723389	0.786029	1		0.556417	0.859858	0.777492	0.94469		4	88725955	89111398	-	385444		4	88708622	88730103	+	21482		opposite_strand	88725955	88730103	4149	19.3	1.1
CEACAM8	LIPE-AS1	0.958317	1	1		0.548028	0.972782	0.778423	0.94469		19	42580243	42595055	-	14813		19	42387222	42796422	+	409201		opposite_strand	42580243	42595055	14813	3.6	100
CHST9	AQP4-AS1	1.01758	0.810064	1		0.533531	0.990671	0.779342	0.94469		18	26906481	27185308	-	278828		18	26655505	27190698	+	535194		opposite_strand	26906481	27185308	278828	52.1	100
SLC16A12	SLC16A12-AS1	0.778518	0.535073	1		0.725083	0.545663	0.780325	0.94469		10	89430299	89556641	-	126343		10	89432116	89468140	+	36025		opposite_strand	89432116	89468140	36025	100	28.5
TXNDC12	TXNDC12-AS1	0.84421	1	1		0.565447	0.824701	0.780412	0.94469		1	52020131	52055772	-	35642		1	52050918	52052683	+	1766		opposite_strand	52050918	52052683	1766	100	5
RFPL1	RFPL1S	0.460334	0.703833	1		0.739668	0.574672	0.782706	0.94469		22	29438583	29442455	+	3873		22	29409067	29478923	-	69857		opposite_strand	29438583	29442455	3873	5.5	100
WDR86	WDR86-AS1	0.562717	1	1		0.738121	0.576185	0.784111	0.94469		7	151375909	151410727	-	34819		7	151408943	151414243	+	5301		opposite_strand	151408943	151410727	1785	33.7	5.1
PLAU	C10orf55	1.1015	0.799446	1		0.559475	0.840395	0.784566	0.94469		10	73909177	73917496	+	8320		10	73908103	73922810	-	14708		opposite_strand	73909177	73917496	8320	56.6	100
KCND3	KCND3-AS1	0.779211	1	1		0.570792	0.828205	0.785333	0.94469		1	111770662	111989668	-	219007		1	111909336	111910931	+	1596		opposite_strand	111909336	111910931	1596	100	0.7
REV3L	TRAF3IP2-AS1	0.506406	1	1		0.751208	0.578027	0.785781	0.94469		6	111299028	111483715	-	184688		6	111483389	111598784	+	115396		opposite_strand	111483389	111483715	327	0.3	0.2
HS3ST5	HDAC2-AS2	0.973136	0.795296	1		0.54081	0.914293	0.785834	0.94469		6	114055596	114343023	-	287428		6	113969701	114548369	+	578669		opposite_strand	114055596	114343023	287428	49.7	100
KCNAB1	KCNAB1-AS2	0.936188	0.836898	1		0.548131	0.994308	0.787024	0.94469		3	156037701	156538756	+	501056		3	156215560	156227883	-	12324		opposite_strand	156215560	156227883	12324	100	2.5
PITRM1	PITRM1-AS1	0.908782	0.887844	1		0.55176	0.961786	0.787056	0.94469		10	3137728	3172841	-	35114		10	3141632	3167972	+	26341		opposite_strand	3141632	3167972	26341	100	75
MAST4	MAST4-AS1	0.506406	1	1		0.877748	0.580445	0.787796	0.94469		5	66596380	67169593	+	573214		5	66988877	67004250	-	15374		opposite_strand	66988877	67004250	15374	100	2.7
VSTM2A	VSTM2A-OT1	0.799187	0.620423	1		0.601027	0.554541	0.788642	0.94469		7	54542325	54571080	+	28756		7	54556970	54571726	+	14757		same_strand	54556970	54571080	14111	95.6	49.1
ELOA	ELOA-AS1	1.12587	0.700671	1		0.67511	0.583814	0.790719	0.94469		1	23743448	23762059	+	18612		1	23706901	23778340	-	71440		opposite_strand	23743448	23762059	18612	26.1	100
ADGRD1	ADGRD1-AS1	0.562717	1	1		0.675977	0.584379	0.791228	0.94469		12	130953907	131141469	+	187563		12	130990138	130993976	-	3839		opposite_strand	130990138	130993976	3839	100	2
HOXA11	HOXA11-AS	0.562717	1	1		0.670047	0.587613	0.794145	0.94469		7	27181157	27185232	-	4076		7	27184507	27189298	+	4792		opposite_strand	27184507	27185232	726	15.2	17.8
KDM4A	KDM4A-AS1	0.740757	0.692683	1		0.73136	0.565223	0.794736	0.94469		1	43650149	43705518	+	55370		1	43685123	43708138	-	23016		opposite_strand	43685123	43705518	20396	88.6	36.8
PAX3	CCDC140	0.562717	1	1		0.674887	0.588594	0.795056	0.94469		2	222199887	222298998	-	99112		2	222298147	222305217	+	7071		opposite_strand	222298147	222298998	852	12	0.9
RIMKLB	A2ML1-AS1	1.01321	1	1		0.584906	0.989533	0.795417	0.94469		12	8681600	8783095	+	101496		12	8776219	8830947	-	54729		opposite_strand	8776219	8783095	6877	12.6	6.8
GTF3C2	GTF3C2-AS1	0.958317	1	1		0.566715	0.916297	0.795567	0.94469		2	27325849	27356999	-	31151		2	27335520	27342599	+	7080		opposite_strand	27335520	27342599	7080	100	22.7
SLC6A1	SLC6A1-AS1	1.05165	0.865931	1		0.564509	0.939675	0.796455	0.94469		3	10992186	11039247	+	47062		3	11006098	11019224	-	13127		opposite_strand	11006098	11019224	13127	100	27.9
MMP9	SLC12A5-AS1	0.723605	1	1		0.595622	0.765805	0.796552	0.94469		20	46008908	46016561	+	7654		20	46013500	46022073	-	8574		opposite_strand	46013500	46016561	3062	35.7	40
RGL4	GUSBP11	0.723605	1	1		0.596596	0.752208	0.79742	0.94469		22	23688136	23699176	+	11041		22	23630618	23717423	-	86806		opposite_strand	23688136	23699176	11041	12.7	100
CFAP44	CFAP44-AS1	0.925046	0.783531	1		0.560463	0.804377	0.799315	0.94469		3	113286930	113441610	-	154681		3	113403966	113433992	+	30027		opposite_strand	113403966	113433992	30027	100	19.4
TCF4	TCF4-AS1	0.979189	1	1		0.56181	0.98357	0.799711	0.94469		18	55222185	55664787	-	442603		18	55452533	55482940	+	30408		opposite_strand	55452533	55482940	30408	100	6.9
ASAP1	ENSG00000287201	1.01321	1	1		0.592938	0.986198	0.802669	0.94469		8	130052104	130443674	-	391571		8	130206522	130251051	+	44530		opposite_strand	130206522	130251051	44530	100	11.4
TMEM108	TMEM108-AS1	0.675212	1	1		0.735675	0.588932	0.804741	0.94469		3	133038391	133397775	+	359385		3	133245603	133257207	-	11605		opposite_strand	133245603	133257207	11605	100	3.2
NCAM1	NCAM1-AS1	0.880856	1	1		0.583189	0.819105	0.805436	0.94469		11	112961275	113278436	+	317162		11	113265137	113274032	-	8896		opposite_strand	113265137	113274032	8896	100	2.8
RASGRF2	CKMT2-AS1	1.03955	0.820218	1		0.569325	0.845158	0.805698	0.94469		5	80960363	81230162	+	269800		5	81201341	81301582	-	100242		opposite_strand	81201341	81230162	28822	28.8	10.7
RDH10	RDH10-AS1	0.986804	1	1		0.575333	0.81094	0.808439	0.94469		8	73294602	73325281	+	30680		8	73297705	73370609	-	72905		opposite_strand	73297705	73325281	27577	37.8	89.9
ELN	ELN-AS1	0.723497	1	1		0.595471	0.665101	0.808491	0.94469		7	74027789	74069907	+	42119		7	74058905	74062308	-	3404		opposite_strand	74058905	74062308	3404	100	8.1
UST	UST-AS1	0.723172	0.669495	1		0.745028	0.582965	0.808754	0.94469		6	148747030	149076990	+	329961		6	148952637	148964696	-	12060		opposite_strand	148952637	148964696	12060	100	3.7
ZIM2	ZIM2-AS1	0.874228	0.556283	1		0.765691	0.572186	0.809271	0.94469		19	56774547	56840731	-	66185		19	56595313	56799602	+	204290		opposite_strand	56774547	56799602	25056	12.3	37.9
RASA2	RASA2-IT1	0.633105	1	1		0.608036	0.655672	0.809305	0.94469		3	141487027	141615344	+	128318		3	141525133	141526121	+	989		same_strand	141525133	141526121	989	100	0.8
EPB41L4A	EPB41L4A-AS1	0.632962	0.754711	1		0.685238	0.593784	0.809359	0.94469		5	112142441	112419313	-	276873		5	112160526	112164818	+	4293		opposite_strand	112160526	112164818	4293	100	1.6
TFAP2A	TFAP2A-AS1	0.920842	1	1		0.582002	0.824776	0.810482	0.94469		6	10393186	10419659	-	26474		6	10409340	10457192	+	47853		opposite_strand	10409340	10419659	10320	21.6	39
C1QTNF1	C1QTNF1-AS1	0.675212	1	1		0.734384	0.595586	0.810535	0.94469		17	79022814	79049788	+	26975		17	79018131	79027673	-	9543		opposite_strand	79022814	79027673	4860	50.9	18
LDLRAD4	LDLRAD4-AS1	0.886237	1	1		0.584519	0.822058	0.811681	0.94469		18	13217498	13652755	+	435258		18	13419421	13427480	-	8060		opposite_strand	13419421	13427480	8060	100	1.9
HDAC2	HDAC2-AS2	0.675212	1	1		0.736379	0.597204	0.811933	0.94469		6	113933028	114011308	-	78281		6	113969701	114548369	+	578669		opposite_strand	113969701	114011308	41608	7.2	53.2
ARHGEF7	ARHGEF7-AS2	0.849855	0.575234	1		0.813841	0.577021	0.812305	0.94469		13	111114559	111305737	+	191179		13	111096369	111115805	-	19437		opposite_strand	111114559	111115805	1247	6.4	0.7
ENOX1	ENOX1-AS2	0.562546	0.760991	1		0.726234	0.59825	0.812827	0.94469		13	43213130	43786972	-	573843		13	43448828	43459484	+	10657		opposite_strand	43448828	43459484	10657	100	1.9
VWA8	VWA8-AS1	0.7445	0.668461	1		0.740356	0.589117	0.814082	0.94469		13	41566835	41961120	-	394286		13	41955808	41981577	+	25770		opposite_strand	41955808	41961120	5313	20.6	1.3
FASTKD5	UBOX5-AS1	0.723389	0.786029	1		0.728645	0.594806	0.814277	0.94469		20	3146519	3159865	-	13347		20	3106880	3150867	+	43988		opposite_strand	3146519	3150867	4349	9.9	32.6
DSG2	DSG2-AS1	0.844149	1	1		0.597695	0.789472	0.815062	0.94469		18	31497624	31551351	+	53728		18	31542146	31556948	-	14803		opposite_strand	31542146	31551351	9206	62.2	17.1
HSD17B3	HSD17B3-AS1	0.844149	1	1		0.597846	0.787096	0.815188	0.94469		9	96235306	96302176	-	66871		9	96246462	96257179	+	10718		opposite_strand	96246462	96257179	10718	100	16
BTG3	BTG3-AS1	0.675212	1	1		0.726864	0.602367	0.816367	0.94469		21	17593653	17612945	-	19293		21	17611691	17643997	+	32307		opposite_strand	17611691	17612945	1255	3.9	6.5
SLFNL1	SLFNL1-AS1	0.675212	1	1		0.737254	0.602563	0.81657	0.94469		1	41015589	41023237	-	7649		1	41014590	41043890	+	29301		opposite_strand	41015589	41023237	7649	26.1	100
GRPEL2	GRPEL2-AS1	0.698286	0.641726	1		0.710873	0.594671	0.817129	0.94469		5	149345430	149354583	+	9154		5	149348110	149358577	-	10468		opposite_strand	149348110	149354583	6474	61.8	70.7
KCNMA1	KCNMA1-AS1	0.948454	0.662034	1		0.730799	0.577981	0.817758	0.94469		10	76869601	77638369	-	768769		10	76888044	76980624	+	92581		opposite_strand	76888044	76980624	92581	100	12
TTC3	TTC3-AS1	0.660383	0.790034	1		0.735182	0.600832	0.819448	0.94469		21	37073226	37203112	+	129887		21	37187666	37193926	-	6261		opposite_strand	37187666	37193926	6261	100	4.8
CLIP1	CLIP1-AS1	0.844088	1	1		0.598779	0.750315	0.819503	0.94469		12	122271432	122422669	-	151238		12	122395542	122400857	+	5316		opposite_strand	122395542	122400857	5316	100	3.5
DCPS	TIRAP-AS1	0.821093	0.837101	1		0.596228	0.800309	0.820524	0.94469		11	126304060	126350005	+	45946		11	126294295	126304336	-	10042		opposite_strand	126304060	126304336	277	2.8	0.6
ANKRD13B	ABHD15-AS1	0.909482	0.741729	1		0.801076	0.590991	0.824639	0.94469		17	29589769	29614761	+	24993		17	29560547	29707090	+	146544		same_strand	29589769	29614761	24993	17.1	100
MIB1	MIR133A1HG	0.933026	1	1		0.605417	0.917801	0.829162	0.94469		18	21704957	21870953	+	165997		18	21825487	21831539	-	6053		opposite_strand	21825487	21831539	6053	100	3.6
SLC16A4	LAMTOR5-AS1	0.937659	0.904809	1		0.598063	0.818862	0.829369	0.94469		1	110362851	110391082	-	28232		1	110347116	110443817	+	96702		opposite_strand	110362851	110391082	28232	29.2	100
PKIA	PKIA-AS1	1.02933	0.913006	1		0.597818	0.959908	0.830018	0.94469		8	78516340	78605267	+	88928		8	78167633	78558507	-	390875		opposite_strand	78516340	78558507	42168	10.8	47.4
LAMC1	LAMC1-AS1	0.779211	1	1		0.623526	0.743648	0.832206	0.94469		1	183023420	183145592	+	122173		1	183138402	183141282	-	2881		opposite_strand	183138402	183141282	2881	100	2.4
TGFB2	TGFB2-AS1	0.723497	1	1		0.625391	0.736621	0.833735	0.94469		1	218345336	218444619	+	99284		1	218344145	218347866	-	3722		opposite_strand	218345336	218347866	2531	68	2.5
TRAPPC9	ENSG00000289741	0.723497	1	1		0.626027	0.744236	0.834244	0.94469		8	139727725	140458579	-	730855		8	140023724	140096538	-	72815		same_strand	140023724	140096538	72815	100	10
THSD4	THSD4-AS1	0.970358	1	1		0.602725	0.828666	0.835115	0.94469		15	71096952	71783383	+	686432		15	71147650	71189114	-	41465		opposite_strand	71147650	71189114	41465	100	6
SNAI3	SNAI3-AS1	0.844027	1	1		0.615998	0.780214	0.835482	0.94469		16	88677688	88686507	-	8820		16	88663298	88687289	+	23992		opposite_strand	88677688	88686507	8820	36.8	100
TCF20	ENSG00000288719	0.723497	1	1		0.627968	0.736688	0.835819	0.94469		22	42160013	42343616	-	183604		22	42183827	42207600	-	23774		same_strand	42183827	42207600	23774	100	12.9
NALCN	NALCN-AS1	0.799658	1	1		0.623607	0.658796	0.837439	0.94469		13	101053776	101416508	-	362733		13	100708325	101081764	+	373440		opposite_strand	101053776	101081764	27989	7.5	7.7
GAS6	GAS6-AS1	0.790744	0.636853	1		0.612525	0.769129	0.837801	0.94469		13	113820549	113864076	-	43528		13	113815630	113845744	+	30115		opposite_strand	113820549	113845744	25196	83.7	57.9
NFYC	NFYC-AS1	0.779211	1	1		0.631558	0.744115	0.83873	0.94469		1	40691648	40771603	+	79956		1	40669089	40692086	-	22998		opposite_strand	40691648	40692086	439	1.9	0.5
WARS2	WARS2-AS1	0.97802	1	1		0.608141	0.875561	0.838898	0.94469		1	119031216	119140654	-	109439		1	119140391	119362600	+	222210		opposite_strand	119140391	119140654	264	0.1	0.2
NR6A1	MIR181A2HG	0.933814	0.743548	1		0.608909	0.723162	0.84118	0.94469		9	124517275	124771311	-	254037		9	124658400	124698635	+	40236		opposite_strand	124658400	124698635	40236	100	15.8
HECW1	HECW1-IT1	0.912028	0.6308	1		0.712361	0.609621	0.84167	0.94469		7	43112629	43566001	+	453373		7	43117896	43163188	+	45293		same_strand	43117896	43163188	45293	100	10
MAP3K14	MAP3K14-AS1	0.759617	1	1		0.630455	0.717928	0.842912	0.94469		17	45263119	45317029	-	53911		17	45247905	45269836	+	21932		opposite_strand	45263119	45269836	6718	30.6	12.5
BCDIN3D	BCDIN3D-AS1	0.723497	1	1		0.636015	0.665156	0.843246	0.94469		12	49836043	49843106	-	7064		12	49827913	49841143	+	13231		opposite_strand	49836043	49841143	5101	38.6	72.2
IQCH	IQCH-AS1	0.911203	0.479948	1		0.807743	0.609388	0.843339	0.94469		15	67254786	67502260	+	247475		15	67290636	67521898	-	231263		opposite_strand	67290636	67502260	211625	91.5	85.5
ANKRD44	ANKRD44-AS1	0.90332	0.655115	1		0.711147	0.613245	0.843943	0.94469		2	196967017	197311173	-	344157		2	197197888	197201662	+	3775		opposite_strand	197197888	197201662	3775	100	1.1
KIF26B	KIF26B-AS1	0.869597	0.657932	1		0.75675	0.615289	0.843946	0.94469		1	245154985	245709432	+	554448		1	245206444	245234501	-	28058		opposite_strand	245206444	245234501	28058	100	5.1
CNOT10	CNOT10-AS1	0.868146	1	1		0.626459	0.753126	0.845449	0.94469		3	32685145	32773875	+	88731		3	32730635	32737454	-	6820		opposite_strand	32730635	32737454	6820	100	7.7
FAM222A	FAM222A-AS1	0.885294	0.621295	1		0.701889	0.616841	0.846221	0.94469		12	109713825	109770495	+	56671		12	109734166	109773508	-	39343		opposite_strand	109734166	109770495	36330	92.3	64.1
FKBP1A	SDCBP2-AS1	0.76712	0.826013	1		0.711703	0.628527	0.846317	0.94469		20	1368977	1393164	-	24188		20	1325366	1378735	+	53370		opposite_strand	1368977	1378735	9759	18.3	40.3
WWTR1	WWTR1-AS1	0.562717	1	1		0.69443	0.652153	0.846784	0.94469		3	149517235	149736714	-	219480		3	149656999	149661364	+	4366		opposite_strand	149656999	149661364	4366	100	2
RBM8A	LIX1L-AS1	0.633105	1	1		0.674475	0.654876	0.848925	0.94469		1	145921556	145927678	-	6123		1	145926590	145959179	+	32590		opposite_strand	145926590	145927678	1089	3.3	17.8
CFLAR	CFLAR-AS1	0.870761	0.698226	1		0.729944	0.626001	0.85084	0.94469		2	201116154	201176687	+	60534		2	201140278	201157823	-	17546		opposite_strand	201140278	201157823	17546	100	29
MYL9	DLGAP4-AS1	0.904455	1	1		0.637106	0.972523	0.851041	0.94469		20	36541497	36551447	+	9951		20	36507702	36573410	-	65709		opposite_strand	36541497	36551447	9951	15.1	100
MAGI1	MAGI1-AS1	0.997371	1	1		0.622101	0.894637	0.852682	0.94469		3	65353525	66038918	-	685394		3	65893816	65925297	+	31482		opposite_strand	65893816	65925297	31482	100	4.6
KLHL6	KLHL6-AS1	0.974178	1	1		0.711941	0.640415	0.853744	0.94469		3	183487551	183555706	-	68156		3	183548701	183552379	+	3679		opposite_strand	183548701	183552379	3679	100	5.4
LOXL1	LOXL1-AS1	0.633105	1	1		0.678851	0.661078	0.853758	0.94469		15	73925989	73952137	+	26149		15	73898471	73928296	-	29826		opposite_strand	73925989	73928296	2308	7.7	8.8
SLC8A1	SLC8A1-AS1	0.9036	0.42199	1		0.791274	0.623135	0.854085	0.94469		2	40097270	40611053	-	513784		2	39786453	40255209	+	468757		opposite_strand	40097270	40255209	157940	33.7	30.7
LRRC8B	LRRC8C-DT	0.787462	0.708298	1		0.738594	0.636074	0.854425	0.94469		1	89524829	89597861	+	73033		1	89581291	89633008	-	51718		opposite_strand	89581291	89597861	16571	32	22.7
CDH23	CDH23-AS1	0.633105	1	1		0.672663	0.663228	0.855419	0.94469		10	71396920	71815947	+	419028		10	71508153	71511873	-	3721		opposite_strand	71508153	71511873	3721	100	0.9
IL21R	IL21R-AS1	0.759617	1	1		0.660279	0.645897	0.855446	0.94469		16	27402174	27452042	+	49869		16	27447669	27453393	-	5725		opposite_strand	27447669	27452042	4374	76.4	8.8
MYCN	MYCNOS	0.633105	1	1		0.668411	0.664147	0.856116	0.94469		2	15940550	15947007	+	6458		2	15918350	15943052	-	24703		opposite_strand	15940550	15943052	2503	10.1	38.8
CYP4Z1	CYP4A22-AS1	0.917495	0.711647	1		0.717416	0.630297	0.85673	0.94469		1	47067231	47118318	+	51088		1	47096653	47181087	-	84435		opposite_strand	47096653	47118318	21666	25.7	42.4
TPRG1	TPRG1-AS2	0.633105	1	1		0.670919	0.666712	0.858094	0.94469		3	188947214	189325304	+	378091		3	189238686	189240594	-	1909		opposite_strand	189238686	189240594	1909	100	0.5
DLGAP4	DLGAP4-AS1	0.949219	0.851347	1		0.631986	0.737464	0.85821	0.94469		20	36306336	36528637	+	222302		20	36507702	36573410	-	65709		opposite_strand	36507702	36528637	20936	31.9	9.4
AADAC	AADACL2-AS1	1.03635	0.854007	1		0.641988	0.978885	0.858815	0.94469		3	151814073	151828488	+	14416		3	151552378	151928178	-	375801		opposite_strand	151814073	151828488	14416	3.8	100
SYNE1	SYNE1-AS1	0.633105	1	1		0.669377	0.667832	0.858956	0.94469		6	152121687	152637801	-	516115		6	152380489	152381777	+	1289		opposite_strand	152380489	152381777	1289	100	0.2
ZBTB11	ZBTB11-AS1	0.633105	1	1		0.671382	0.668107	0.859155	0.94469		3	101648889	101677135	-	28247		3	101676421	101679217	+	2797		opposite_strand	101676421	101677135	715	25.6	2.5
GHRL	GHRLOS	0.723389	0.786029	1		0.701653	0.651027	0.859271	0.94469		3	10285666	10292947	-	7282		3	10285754	10294903	+	9150		opposite_strand	10285754	10292947	7194	78.6	98.8
FBXL13	NFE4	0.81872	0.648802	1		0.746198	0.639065	0.859329	0.94469		7	102811189	103074839	-	263651		7	102973354	102988856	+	15503		opposite_strand	102973354	102988856	15503	100	5.9
LNX1	LNX1-AS1	0.995569	1	1		0.63382	0.756577	0.859468	0.94469		4	53459301	53701405	-	242105		4	53496400	53549583	+	53184		opposite_strand	53496400	53549583	53184	100	22
HNF4A	HNF4A-AS1	0.880105	0.7264	1		0.636365	0.731247	0.859822	0.94469		20	44355699	44432845	+	77147		20	44359756	44395706	-	35951		opposite_strand	44359756	44395706	35951	100	46.6
KCNIP2	KCNIP2-AS1	0.920966	1	1		0.650305	0.878174	0.859978	0.94469		10	101825974	101843920	-	17947		10	101818759	101828892	+	10134		opposite_strand	101825974	101828892	2919	28.8	16.3
RRP7A	SERHL	0.660383	0.790034	1		0.691394	0.652232	0.860181	0.94469		22	42507982	42519800	-	11819		22	42500254	42512564	+	12311		opposite_strand	42507982	42512564	4583	37.2	38.8
SMYD3	SMYD3-AS1	0.633105	1	1		0.669908	0.669645	0.860324	0.94469		1	245749342	246507312	-	757971		1	246108626	246113869	+	5244		opposite_strand	246108626	246113869	5244	100	0.7
BEAN1	BEAN1-AS1	0.913166	0.874559	1		0.655671	0.642007	0.860972	0.94469		16	66427295	66493529	+	66235		16	66469796	66481230	-	11435		opposite_strand	66469796	66481230	11435	100	17.3
FOXP1	FOXP1-AS1	0.94022	0.834011	1		0.687234	0.638135	0.861985	0.94469		3	70954693	71583978	-	629286		3	71289759	71305854	+	16096		opposite_strand	71289759	71305854	16096	100	2.6
MCM3AP	MCM3AP-AS1	0.743496	0.318693	1		0.744307	0.641884	0.863213	0.94469		21	46235133	46286297	-	51165		21	46228394	46284359	+	55966		opposite_strand	46235133	46284359	49227	88	96.2
SP2	SP2-AS1	0.947233	0.842178	1		0.725582	0.639603	0.863432	0.94469		17	47896150	47928957	+	32808		17	47873927	47941417	-	67491		opposite_strand	47896150	47928957	32808	48.6	100
ODF2	ODF2-AS1	0.759617	1	1		0.69891	0.657147	0.863867	0.94469		9	128455186	128501292	+	46107		9	128468925	128473115	-	4191		opposite_strand	128468925	128473115	4191	100	9.1
LMF1	LMF1-AS1	1.08597	0.744512	1		0.647925	0.757987	0.864397	0.94469		16	853634	981318	-	127685		16	921033	934495	+	13463		opposite_strand	921033	934495	13463	100	10.5
FAM53B	FAM53B-AS1	0.799423	0.838218	1		0.6525	0.653188	0.865741	0.94469		10	124619292	124744378	-	125087		10	124703625	124714776	+	11152		opposite_strand	124703625	124714776	11152	100	8.9
PRMT5	PRMT5-AS1	0.632962	0.754711	1		0.678399	0.665435	0.865939	0.94469		14	22920525	22929408	-	8884		14	22918947	22926900	+	7954		opposite_strand	22920525	22926900	6376	80.2	71.8
NREP	NREP-AS1	0.821093	0.837101	1		0.700082	0.652905	0.86607	0.94469		5	111662621	111997464	-	334844		5	111912508	112017309	+	104802		opposite_strand	111912508	111997464	84957	81.1	25.4
DSG4	DSG1-AS1	0.895351	0.742319	1		0.646444	0.692358	0.867705	0.94469		18	31376777	31414912	+	38136		18	31327577	31426995	-	99419		opposite_strand	31376777	31414912	38136	38.4	100
FGF10	FGF10-AS1	0.723497	1	1		0.691591	0.66825	0.868019	0.94469		5	44300247	44389706	-	89460		5	44388732	44413989	+	25258		opposite_strand	44388732	44389706	975	3.9	1.1
ZSCAN16	ZSCAN16-AS1	0.675212	1	1		0.676682	0.668782	0.868427	0.94469		6	28107689	28130082	+	22394		6	28008599	28137319	-	128721		opposite_strand	28107689	28130082	22394	17.4	100
PIERCE2	DNAAF4-CCPG1	0.893499	0.87978	1		0.651456	0.799582	0.868508	0.94469		15	55408495	55418798	+	10304		15	55355248	55498360	-	143113		opposite_strand	55408495	55418798	10304	7.2	100
PAXIP1	PAXIP1-AS2	0.909032	1	1		0.678033	0.657276	0.869358	0.94469		7	154943687	155003124	-	59438		7	154928460	154952188	+	23729		opposite_strand	154943687	154952188	8502	35.8	14.3
NAALADL2	NAALADL2-AS3	0.970194	0.88303	1		0.645733	0.795076	0.869747	0.94469		3	174438573	175810548	+	1371976		3	175079307	175115295	-	35989		opposite_strand	175079307	175115295	35989	100	2.6
PITPNM2	PITPNM2-AS1	0.723497	1	1		0.793708	0.671204	0.870119	0.94469		12	122983480	123151090	-	167611		12	123081384	123084755	+	3372		opposite_strand	123081384	123084755	3372	100	2
ZMYND10	ZMYND10-AS1	0.723497	1	1		0.675132	0.671199	0.870191	0.94469		3	50341110	50345732	-	4623		3	50341106	50345697	+	4592		opposite_strand	50341110	50345697	4588	99.9	99.2
ZEB1	ZEB1-AS1	0.675212	1	1		0.680784	0.672264	0.870967	0.94469		10	31318495	31529814	+	211320		10	31204982	31320484	-	115503		opposite_strand	31318495	31320484	1990	1.7	0.9
SEC62	SEC62-AS1	0.750127	0.808589	1		0.664439	0.68973	0.871363	0.94469		3	169966635	169998373	+	31739		3	169978536	169985715	-	7180		opposite_strand	169978536	169985715	7180	100	22.6
VAC14	VAC14-AS1	0.934955	1	1		0.697069	0.661028	0.87534	0.947966		16	70687439	70801160	-	113722		16	70755035	70773251	+	18217		opposite_strand	70755035	70773251	18217	100	16
PDYN	PDYN-AS1	1.07196	0.864546	1		0.66461	0.70736	0.876715	0.948052		20	1978757	1994285	-	15529		20	1947246	2030028	+	82783		opposite_strand	1978757	1994285	15529	18.8	100
DLGAP1	DLGAP1-AS4	1.05737	0.617684	1		0.655866	0.978089	0.878036	0.948052		18	3496032	4455307	-	959276		18	3930914	4024157	+	93244		opposite_strand	3930914	4024157	93244	100	9.7
OCIAD1	OCIAD1-AS1	0.7445	0.668461	1		0.695313	0.671611	0.878286	0.948052		4	48805212	48861817	+	56606		4	48852008	48860203	-	8196		opposite_strand	48852008	48860203	8196	100	14.5
RERG	RERG-AS1	0.799658	1	1		0.682362	0.715063	0.88033	0.948466		12	15107783	15348675	-	240893		12	15151923	15155283	+	3361		opposite_strand	15151923	15155283	3361	100	1.4
DAOA	DAOA-AS1	0.920405	0.820935	1		0.666491	0.84798	0.881638	0.948466		13	105465867	105491034	+	25168		13	105459055	105505681	-	46627		opposite_strand	105465867	105491034	25168	54	100
SOX9	SOX9-AS1	0.791153	0.824562	1		0.763945	0.67688	0.882073	0.948466		17	72121020	72126416	+	5397		17	72067099	72237203	-	170105		opposite_strand	72121020	72126416	5397	3.2	100
ZFPM2	ZFPM2-AS1	1.04461	0.829368	1		0.667121	0.86593	0.882494	0.948466		8	104590733	105804539	+	1213807		8	105546089	106060524	-	514436		opposite_strand	105546089	105804539	258451	50.2	21.3
SEC16B	CRYZL2P-SEC16B	0.917274	0.767228	1		0.668257	0.68869	0.883944	0.948654		1	177923956	177984303	-	60348		1	177928788	178038007	-	109220		same_strand	177928788	177984303	55516	50.8	92
ARHGEF38	ARHGEF38-IT1	0.876371	0.862967	1		0.677019	0.742339	0.884581	0.948654		4	105552620	105708093	+	155474		4	105561591	105570238	+	8648		same_strand	105561591	105570238	8648	100	5.6
OVCH1	OVCH1-AS1	0.921885	0.677553	1		0.718161	0.670787	0.886695	0.949763		12	29412474	29497686	-	85213		12	29389281	29487908	+	98628		opposite_strand	29412474	29487908	75435	76.5	88.5
LANCL1	LANCL1-AS1	0.92028	0.755342	1		0.675385	0.733807	0.888393	0.949763		2	210427131	210477652	-	50522		2	210324662	210469246	+	144585		opposite_strand	210427131	210469246	42116	29.1	83.4
SLC22A4	MIR3936HG	0.941966	0.912742	1		0.677749	0.755604	0.889853	0.949763		5	132294394	132344190	+	49797		5	132311285	132370170	-	58886		opposite_strand	132311285	132344190	32906	55.9	66.1
TBL1XR1	TBL1XR1-AS1	0.880669	0.855553	1		0.684827	0.780452	0.889901	0.949763		3	177019340	177228000	-	208661		3	177037405	177048141	+	10737		opposite_strand	177037405	177048141	10737	100	5.1
TRAF3IP2	TRAF3IP2-AS1	0.950971	0.853398	1		0.67727	0.714298	0.890403	0.949763		6	111555381	111606906	-	51526		6	111483389	111598784	+	115396		opposite_strand	111555381	111598784	43404	37.6	84.2
MTMR3	HORMAD2-AS1	0.967445	1	1		0.69282	0.683079	0.891796	0.950227		22	29883169	30030868	+	147700		22	30008740	30080480	-	71741		opposite_strand	30008740	30030868	22129	30.8	15
SACS	SACS-AS1	0.986804	1	1		0.689731	0.840544	0.895684	0.953347		13	23288689	23433763	-	145075		13	23418940	23428869	+	9930		opposite_strand	23418940	23428869	9930	100	6.8
CYYR1	CYYR1-AS1	0.938399	0.671232	1		0.695459	0.84248	0.904048	0.961217		21	26466209	26573286	-	107078		21	26278778	26569252	+	290475		opposite_strand	26466209	26569252	103044	35.5	96.2
SLC25A25	SLC25A25-AS1	0.723605	1	1		0.780584	0.758313	0.915858	0.972731		9	128068201	128109245	+	41045		9	128108581	128118693	-	10113		opposite_strand	128108581	128109245	665	6.6	1.6
CERS6	CERS6-AS1	0.723497	1	1		0.754214	0.747419	0.91932	0.975274		2	168456249	168775134	+	318886		2	168771951	168786961	-	15011		opposite_strand	168771951	168775134	3184	21.2	1
HOXA3	HOXA-AS2	0.890036	0.793636	1		0.728809	0.762952	0.920219	0.975274		7	27106184	27152583	-	46400		7	27107777	27134302	+	26526		opposite_strand	27107777	27134302	26526	100	57.2
CHD1L	ENSG00000237188	0.934647	0.827796	1		0.730003	0.807296	0.921822	0.975931		1	147242654	147295765	+	53112		1	147172701	147295734	+	123034		same_strand	147242654	147295734	53081	43.1	99.9
DDC	DDC-AS1	0.809965	0.723181	1		0.757089	0.740818	0.924977	0.978228		7	50458436	50565405	-	106970		7	50531759	50543463	+	11705		opposite_strand	50531759	50543463	11705	100	10.9
TRPA1	MSC-AS1	0.967645	0.921337	1		0.755047	0.818739	0.935958	0.988786		8	72019917	72075584	-	55668		8	71828167	72118393	+	290227		opposite_strand	72019917	72075584	55668	19.2	100
SEC23A	SEC23A-AS1	Inf	0.164854	1		1	1	1	1		14	39031919	39109646	-	77728		14	39103140	39108941	+	5802		opposite_strand	39103140	39108941	5802	100	7.5
MNX1	MNX1-AS1	Inf	0.164854	1		1	1	1	1		7	156994051	157010663	-	16613		7	157007750	157017621	+	9872		opposite_strand	157007750	157010663	2914	29.5	17.5
NADK2	NADK2-AS1	Inf	0.164854	1		1	1	1	1		5	36192589	36242279	-	49691		5	36221055	36221902	+	848		opposite_strand	36221055	36221902	848	100	1.7
STARD4	STARD4-AS1	Inf	0.164854	1		1	1	1	1		5	111496033	111512590	-	16558		5	111510396	111739726	+	229331		opposite_strand	111510396	111512590	2195	1	13.3
CEP295	SCARNA9	Inf	0.164854	1		1	1	1	1		11	93661682	93730358	+	68677		11	93721513	93721865	+	353		same_strand	93721513	93721865	353	100	0.5
AQP4	AQP4-AS1	Inf	0.164854	1		1	1	1	1		18	26852043	26865771	-	13729		18	26655505	27190698	+	535194		opposite_strand	26852043	26865771	13729	2.6	100
TCERG1L	TCERG1L-AS1	Inf	0.164854	1		1	1	1	1		10	131092391	131311721	-	219331		10	131094815	131095904	+	1090		opposite_strand	131094815	131095904	1090	100	0.5
MRGPRG	MRGPRG-AS1	Inf	0.164854	1		1	1	1	1		11	3217944	3218813	-	870		11	3217488	3223132	+	5645		opposite_strand	3217944	3218813	870	15.4	100
POU5F1B	CASC8	Inf	0.164854	1		1	1	1	1		8	127322183	127420066	+	97884		8	127289667	127482139	-	192473		opposite_strand	127322183	127420066	97884	50.9	100
SULT1A3	SLX1A-SULT1A3	Inf	0.164854	1		1	1	1	1		16	30199228	30204310	+	5083		16	30193892	30204310	+	10419		same_strand	30199228	30204310	5083	48.8	100
HHATL	HHATL-AS1	0	1	1		1	1	1	1		3	42692663	42702824	-	10162		3	42702541	42706776	+	4236		opposite_strand	42702541	42702824	284	6.7	2.8
PRSS3	UBE2R2-AS1	0	1	1		1	1	1	1		9	33750679	33799231	+	48553		9	33732970	33818836	-	85867		opposite_strand	33750679	33799231	48553	56.5	100
MIPEP	ENSG00000289332	0	1	1		1	1	1	1		13	23730189	23889400	-	159212		13	23715152	23735399	+	20248		opposite_strand	23730189	23735399	5211	25.7	3.3
ITIH4	ITIH4-AS1	0	1	1		1	1	1	1		3	52812962	52830688	-	17727		3	52823935	52825314	+	1380		opposite_strand	52823935	52825314	1380	100	7.8
TNK2	TNK2-AS1	0	1	1		1	1	1	1		3	195863364	195911945	-	48582		3	195908076	195913986	+	5911		opposite_strand	195908076	195911945	3870	65.5	8
RASSF1	RASSF1-AS1	0	1	1		1	1	1	1		3	50329782	50340980	-	11199		3	50337425	50338300	+	876		opposite_strand	50337425	50338300	876	100	7.8
SPAG5	SPAG5-AS1	0	1	1		1	1	1	1		17	28577565	28599025	-	21461		17	28598790	28617377	+	18588		opposite_strand	28598790	28599025	236	1.3	1.1
SLC26A4	SLC26A4-AS1	0	1	1		1	1	1	1		7	107660828	107717809	+	56982		7	107650260	107662204	-	11945		opposite_strand	107660828	107662204	1377	11.5	2.4
SNW1	C14orf178	0	1	1		1	1	1	1		14	77717599	77761207	-	43609		14	77760834	77769742	+	8909		opposite_strand	77760834	77761207	374	4.2	0.9
NDFIP2	NDFIP2-AS1	0	1	1		1	1	1	1		13	79481155	79556077	+	74923		13	79422549	79481950	-	59402		opposite_strand	79481155	79481950	796	1.3	1.1
OIP5	OIP5-AS1	0	1	1		1	1	1	1		15	41309273	41332591	-	23319		15	41283958	41322392	+	38435		opposite_strand	41309273	41322392	13120	34.1	56.3
LILRB1	LILRB1-AS1	0	1	1		1	1	1	1		19	54617158	54638022	+	20865		19	54635722	54638892	-	3171		opposite_strand	54635722	54638022	2301	72.6	11
PLCH1	PLCH1-AS1	0	1	1		1	1	1	1		3	155375580	155745071	-	369492		3	155449184	155457753	+	8570		opposite_strand	155449184	155457753	8570	100	2.3
TGFB3	TGFB3-AS1	0	1	1		1	1	1	1		14	75958097	75983011	-	24915		14	75970924	75971587	+	664		opposite_strand	75970924	75971587	664	100	2.7
KCNK15	KCNK15-AS1	0	1	1		1	1	1	1		20	44745865	44752313	+	6449		20	44656445	44746362	-	89918		opposite_strand	44745865	44746362	498	0.6	7.7
TMEM254	TMEM254-AS1	0	1	1		1	1	1	1		10	80078646	80092557	+	13912		10	80040484	80079255	-	38772		opposite_strand	80078646	80079255	610	1.6	4.4
USP30	USP30-AS1	0	1	1		1	1	1	1		12	109023089	109088023	+	64935		12	109051572	109054008	-	2437		opposite_strand	109051572	109054008	2437	100	3.8
CYP1B1	CYP1B1-AS1	0	1	1		1	1	1	1		2	38066973	38109902	-	42930		2	38073447	38231651	+	158205		opposite_strand	38073447	38109902	36456	23	84.9
RNF185	RNF185-AS1	0	1	1		1	1	1	1		22	31160182	31207019	+	46838		22	31205264	31205616	-	353		opposite_strand	31205264	31205616	353	100	0.8
C1RL	C1RL-AS1	0	1	1		1	1	1	1		12	7089587	7109238	-	19652		12	7107990	7122849	+	14860		opposite_strand	7107990	7109238	1249	8.4	6.4
SLIT2	ENSG00000294010	0	1	1		1	1	1	1		4	20251905	20620561	+	368657		4	20521415	20528065	-	6651		opposite_strand	20521415	20528065	6651	100	1.8
ADAMTS19	ADAMTS19-AS1	0	1	1		1	1	1	1		5	129460281	129738683	+	278403		5	129351104	129466096	-	114993		opposite_strand	129460281	129466096	5816	5.1	2.1
P4HA3	P4HA3-AS1	0	1	1		1	1	1	1		11	74235801	74311640	-	75840		11	74311362	74324705	+	13344		opposite_strand	74311362	74311640	279	2.1	0.4
FARP1	FARP1-AS1	0	1	1		1	1	1	1		13	98142562	98455176	+	312615		13	98435405	98435840	-	436		opposite_strand	98435405	98435840	436	100	0.1
TNFRSF14	TNFRSF14-AS1	0	1	1		1	1	1	1		1	2555639	2565382	+	9744		1	2540861	2557059	-	16199		opposite_strand	2555639	2557059	1421	8.8	14.6
MATN1	MATN1-AS1	0.723605	1	1		0.77762	0.769174	1	1		1	30711277	30723585	-	12309		1	30718504	30726846	+	8343		opposite_strand	30718504	30723585	5082	60.9	41.3
ATXN7	SCAANT1	0	1	1		1	1	1	1		3	63863155	64003462	+	140308		3	63911512	63912383	-	872		opposite_strand	63911512	63912383	872	100	0.6
SMIM43	PP12613	0	1	1		1	1	1	1		4	121758881	121765427	-	6547		4	121764585	121768810	+	4226		opposite_strand	121764585	121765427	843	19.9	12.9
RRM1	RRM1-AS1	0	1	1		1	1	1	1		11	4094707	4138932	+	44226		11	4137116	4138257	-	1142		opposite_strand	4137116	4138257	1142	100	2.6
ZDHHC20	ENSG00000291046	0	1	1		1	1	1	1		13	21348784	21459370	-	110587		13	21298115	21532406	+	234292		opposite_strand	21348784	21459370	110587	47.2	100
CIMAP1C	DNM1P35	0	1	1		1	1	1	1		15	75724041	75727688	+	3648		15	75727670	75739045	-	11376		opposite_strand	75727670	75727688	19	0.2	0.5
PMCH	HELLPAR	0	1	1		1	1	1	1		12	102196459	102197833	-	1375		12	102197585	102402596	+	205012		opposite_strand	102197585	102197833	249	0.1	18.1
NUTM2A	NUTM2A-AS1	0	1	1		1	1	1	1		10	87225448	87236908	+	11461		10	87189002	87342612	-	153611		opposite_strand	87225448	87236908	11461	7.5	100
TMEM202	TMEM202-AS1	0	1	1		1	1	1	1		15	72398302	72408367	+	10066		15	72406416	72475168	-	68753		opposite_strand	72406416	72408367	1952	2.8	19.4
ARRDC1	ARRDC1-AS1	0	1	1		1	1	1	1		9	137605685	137615360	+	9676		9	137615326	137618906	-	3581		opposite_strand	137615326	137615360	35	1	0.4
HOXA4	HOXA-AS2	0	1	1		1	1	1	1		7	27128507	27130780	-	2274		7	27107777	27134302	+	26526		opposite_strand	27128507	27130780	2274	8.6	100
FAR1	FAR1-IT1	0	1	1		1	1	1	1		11	13668659	13732346	+	63688		11	13669327	13670149	+	823		same_strand	13669327	13670149	823	100	1.3
FAM3D	FAM3D-AS1	0	1	1		1	1	1	1		3	58633946	58666834	-	32889		3	58607080	58644491	+	37412		opposite_strand	58633946	58644491	10546	28.2	32.1
OOEP	OOEP-AS1	0	1	1		1	1	1	1		6	73368555	73395133	-	26579		6	73369704	73387717	+	18014		opposite_strand	73369704	73387717	18014	100	67.8
EHMT2	EHMT2-AS1	0	1	1		1	1	1	1		6	31879759	31897698	-	17940		6	31877808	31884204	+	6397		opposite_strand	31879759	31884204	4446	69.5	24.8
KRTAP5-1	KRTAP5-AS1	0	1	1		1	1	1	1		11	1584342	1585283	-	942		11	1571353	1620791	+	49439		opposite_strand	1584342	1585283	942	1.9	100
IQCF5	IQCF5-AS1	0	1	1		1	1	1	1		3	51873721	51875601	-	1881		3	51873596	51875767	+	2172		opposite_strand	51873721	51875601	1881	86.6	100
AK4P3	DENND5B-AS1	0	1	1		1	1	1	1		12	31615023	31652095	-	37073		12	31589920	31642466	+	52547		opposite_strand	31615023	31642466	27444	52.2	74
CHR, chromosome; END, genomic end coordinate; FDR, false discovery rate corrected P value; Fisher's exact test, statistical test for variant enrichment; Length, genomic span in base pairs; lncRNA, long non-coding RNA; Odds ratio, odds ratio from Fisher's exact test; Overlap_percentage, percentage of gene/lncRNA overlapping with its partner; P, P value from Fisher's exact test; P_Burden, P value f…

## Sheet: S.Table7
Supplementary Table 7. Statistical association and genomic overlap analysis of antisense lncRNA-protein-coding gene pairs using European samples.
		Fisher's exact test				SKAT-O test					Protein-coding gene						Antisense lncRNA						Overlapping region between antisense lncRNA and protein-coding gene
Protein-coding gene	Antisense lncRNA	Odds ratio	P	FDR		P_SKAT	P_Burden	P_SKATO	SKATO_FDR		CHR	START	END	Strand	Length		CHR	START	END	Strand	Length		Strand relationship	START	END	Length	Overlap_percentage for antisense lncRNA (%)	Overlap_percentage for protein-coding gene (%)
KNCN	MKNK1-AS1	5.13561	2.06079e-05	0.020443		3.10853e-05	7.25744e-06	4.01446e-06	0.00365316		1	46545641	46551647	-	6007		1	46538611	46570255	+	31645		opposite_strand	46545641	46551647	6007	19	100
KCNRG	DLEU2	15.3333	0.0154117	1		0.00155965	9.04259e-05	0.000189114	0.0573646		13	50015254	50020922	+	5669		13	49956669	50126118	-	169450		opposite_strand	50015254	50020922	5669	3.3	100
VPS9D1	VPS9D1-AS1	2.26137	0.0112618	1		0.000427765	0.00125474	0.000172326	0.0573646		16	89707134	89720898	-	13765		16	89711856	89718165	+	6310		opposite_strand	89711856	89718165	6310	100	45.8
RXYLT1	RXYLT1-AS1	2.84014	0.0647002	1		0.000287461	0.00153867	0.000293888	0.0573984		12	63779833	63809792	+	29960		12	63804739	63822219	-	17481		opposite_strand	63804739	63809792	5054	28.9	16.9
TRPC7	TRPC7-AS2	1.71633	0.0040165	1		0.000646068	0.0028476	0.000315376	0.0573984		5	136212745	136365545	-	152801		5	136303757	136316100	+	12344		opposite_strand	136303757	136316100	12344	100	8.1
ARPP21	ARPP21-AS1	3.65235	0.0339119	1		0.00192406	0.0008527	0.000998555	0.151447		3	35638945	35794496	+	155552		3	35650197	35651961	-	1765		opposite_strand	35650197	35651961	1765	100	1.1
MED4	MED4-AS1	3.72301	0.00705248	1		0.0110824	0.000616523	0.00124838	0.162289		13	48053323	48095131	-	41809		13	48058699	48080010	+	21312		opposite_strand	48058699	48080010	21312	100	51
ANO1	ANO1-AS1	Inf	0.00439188	1		0.0062626	0.00144551	0.0024254	0.183926		11	69985907	70189530	+	203624		11	70187788	70188509	-	722		opposite_strand	70187788	70188509	722	100	0.4
LIMD1	LIMD1-AS1	1.34486	0.432242	1		0.00171995	0.0234078	0.00239069	0.183926		3	45555394	45686341	+	130948		3	45676369	45689209	-	12841		opposite_strand	45676369	45686341	9973	77.7	7.6
MAGI2	MAGI2-AS2	3.58191	0.013336	1		0.00244255	0.00376008	0.00165128	0.183926		7	78017055	79453667	-	1436613		7	79008988	79012277	+	3290		opposite_strand	79008988	79012277	3290	100	0.2
PSMD5	CUTALP	1.25176	0.317107	1		0.0030265	0.012904	0.00217022	0.183926		9	120815496	120842951	-	27456		9	120824828	120854385	+	29558		opposite_strand	120824828	120842951	18124	61.3	66
TMEM220	TMEM220-AS1	Inf	0.02683	1		0.00583426	0.00133779	0.00224969	0.183926		17	10699015	10730023	-	31009		17	10729733	10881416	+	151684		opposite_strand	10729733	10730023	291	0.2	0.9
OPA1	OPA1-AS1	2.56311	0.00589413	1		0.00316393	0.0115197	0.00264068	0.184848		3	193593144	193697811	+	104668		3	193618609	193627337	-	8729		opposite_strand	193618609	193627337	8729	100	8.3
UBXN7	UBXN7-AS1	2.55747	0.0672884	1		0.00737809	0.00290655	0.00321148	0.208746		3	196347659	196432430	-	84772		3	196431385	196433034	+	1650		opposite_strand	196431385	196432430	1046	63.4	1.2
BBOX1	BBOX1-AS1	1.26956	0.0358315	1		0.00615107	0.02143	0.00467411	0.283536		11	27040725	27127809	+	87085		11	27046855	27234196	-	187342		opposite_strand	27046855	27127809	80955	43.2	93
CADM2	CADM2-AS1	1.36591	0.01078	1		0.00405881	0.0497813	0.00520248	0.283536		3	84958989	86074429	+	1115441		3	85992183	86028007	-	35825		opposite_strand	85992183	86028007	35825	100	3.2
DISC1	ENSG00000286071	1.45174	0.145758	1		0.00739252	0.0189873	0.00570379	0.283536		1	231626790	232041272	+	414483		1	231766785	231847803	-	81019		opposite_strand	231766785	231847803	81019	100	19.5
ENSG00000284779	IGF2-AS	2.55908	0.0315884	1		0.00578325	0.0158989	0.00591014	0.283536		11	2131395	2149603	-	18209		11	2140501	2148666	+	8166		opposite_strand	2140501	2148666	8166	100	44.8
FEZF1	FEZF1-AS1	4.08935	0.0453456	1		0.0163654	0.00358779	0.00591998	0.283536		7	122301303	122310691	-	9389		7	122303658	122310119	+	6462		opposite_strand	122303658	122310119	6462	100	68.8
MYO5C	CERNA1	1.17889	0.610907	1		0.00304146	0.0854477	0.00634481	0.288689		15	52192322	52295804	-	103483		15	52179997	52230123	+	50127		opposite_strand	52192322	52230123	37802	75.4	36.5
FLI1	SENCR	3.40745	0.0660136	1		0.00675552	0.010346	0.00699281	0.289248		11	128686535	128813267	+	126733		11	128691664	128696038	-	4375		opposite_strand	128691664	128696038	4375	100	3.5
GLIS3	GLIS3-AS2	2.38674	0.0751896	1		0.00343764	0.0738396	0.00680023	0.289248		9	3824127	4348392	-	524266		9	4299390	4306046	+	6657		opposite_strand	4299390	4306046	6657	100	1.3
ALG9	ALG9-IT1	1.88133	0.0156531	1		0.00869645	0.0387685	0.0102119	0.34418		11	111782195	111871581	-	89387		11	111817214	111829212	-	11999		same_strand	111817214	111829212	11999	100	13.4
DSC2	DSCAS	2.04257	0.322233	1		0.00567692	0.259245	0.00999587	0.34418		18	31058545	31102600	-	44056		18	31101540	31250873	+	149334		opposite_strand	31101540	31102600	1061	0.7	2.4
GRM5	GRM5-AS1	0.720357	0.280613	1		0.999997	0.0042598	0.0097751	0.34418		11	88504576	89065982	-	561407		11	88504576	88524054	+	19479		opposite_strand	88504576	88524054	19479	100	3.5
NAPA	NAPA-AS1	1.39436	0.28162	1		0.00821985	0.0325007	0.00956859	0.34418		19	47487637	47515091	-	27455		19	47484282	47502399	+	18118		opposite_strand	47487637	47502399	14763	81.5	53.8
SHANK2	SHANK2-AS1	1.94818	0.126336	1		0.00813171	0.024278	0.00947893	0.34418		11	70467854	71252577	-	784724		11	70626441	70648360	+	21920		opposite_strand	70626441	70648360	21920	100	2.8
MICA	MICA-AS1	1.70596	0.129524	1		0.00958637	0.0308937	0.0112768	0.366497		6	31399784	31415315	+	15532		6	31382711	31400793	-	18083		opposite_strand	31399784	31400793	1010	5.6	6.5
FGF1	SPRY4-AS1	1.37916	0.0275324	1		0.00941826	0.0540711	0.0129904	0.3887		5	142592178	142698070	-	105893		5	142325177	142761042	+	435866		opposite_strand	142592178	142698070	105893	24.3	100
TLN2	ENSG00000259370	1.82702	0.120135	1		0.00975558	0.033291	0.0126472	0.3887		15	62390526	62844631	+	454106		15	62827675	62884034	-	56360		opposite_strand	62827675	62844631	16957	30.1	3.7
UBE3A	SNHG14	0.623513	0.0268949	1		0.99998	0.00584745	0.0132414	0.3887		15	25333728	25439051	-	105324		15	24978583	25420336	+	441754		opposite_strand	25333728	25420336	86609	19.6	82.2
IL12A	IL12A-AS1	1.91673	0.157559	1		0.0114285	0.0333133	0.0146701	0.409456		3	159988835	159996019	+	7185		3	159902045	160226966	-	324922		opposite_strand	159988835	159996019	7185	2.2	100
TTN	TTN-AS1	1.16332	0.12729	1		0.0104649	0.0826918	0.0148484	0.409456		2	178525989	178830802	-	304814		2	178521183	178779963	+	258781		opposite_strand	178525989	178779963	253975	98.1	83.3
CLUL1	TYMSOS	1.70523	0.149178	1		0.011995	0.0436946	0.0161404	0.41965		18	596988	650334	+	53347		18	630886	658352	-	27467		opposite_strand	630886	650334	19449	70.8	36.5
RASA3	ENSG00000304656	1.27622	0.672578	1		0.00891731	0.384892	0.016046	0.41965		13	113977783	114132623	-	154841		13	114076939	114134664	-	57726		same_strand	114076939	114132623	55685	96.5	36
HHIP	HHIP-AS1	1.42956	0.0983745	1		0.01103	0.0723219	0.0173221	0.430843		4	144646156	144745271	+	99116		4	144642916	144661357	-	18442		opposite_strand	144646156	144661357	15202	82.4	15.3
KRT80	LINC00592	1.64647	0.080906	1		0.0132518	0.0533874	0.0175178	0.430843		12	52168996	52192014	-	23019		12	52164115	52223880	+	59766		opposite_strand	52168996	52192014	23019	38.5	100
MYH4	MYHAS	1.31186	0.273592	1		0.00938457	0.111153	0.0185257	0.443642		17	10443290	10469559	-	26270		17	10291816	10684235	+	392420		opposite_strand	10443290	10469559	26270	6.7	100
C15orf61	IQCH-AS1	5.10797	0.128001	1		0.0158668	0.018974	0.0199358	0.45354		15	67521131	67530146	+	9016		15	67290636	67521898	-	231263		opposite_strand	67521131	67521898	768	0.3	8.5
CIRBP	CIRBP-AS1	4.08935	0.0453456	1		0.014449	0.0260608	0.0198968	0.45354		19	1259384	1274880	+	15497		19	1267471	1270260	-	2790		opposite_strand	1267471	1270260	2790	100	18
PLCE1	PLCE1-AS2	1.246	0.229627	1		0.0111207	0.118589	0.0212184	0.470945		10	93993931	94332823	+	338893		10	94081950	94108814	-	26865		opposite_strand	94081950	94108814	26865	100	7.9
PGAP4	TMEM246-AS1	1.55531	0.319993	1		0.0156703	0.0480198	0.0224278	0.485936		9	101473170	101533537	-	60368		9	101468345	101482199	+	13855		opposite_strand	101473170	101482199	9030	65.2	15
HTR3E	HTR3E-AS1	1.44534	0.221282	1		0.016766	0.0580661	0.0234653	0.496592		3	184097064	184106995	+	9932		3	184095118	184105178	-	10061		opposite_strand	184097064	184105178	8115	80.7	81.7
MKX	MKX-AS1	1.96546	0.199273	1		0.0177111	0.0440566	0.0256537	0.518775		10	27672874	27746060	-	73187		10	27744786	27767794	+	23009		opposite_strand	27744786	27746060	1275	5.5	1.7
TTC39C	TTC39C-AS1	3.40497	0.190771	1		0.0619734	0.017637	0.0254411	0.518775		18	23992773	24135970	+	143198		18	23987749	24015521	-	27773		opposite_strand	23992773	24015521	22749	81.9	15.9
HOXD8	HOXD-AS2	2.30271	0.042829	1		0.0253112	0.0368793	0.0264574	0.523397		2	176129694	176132695	+	3002		2	176121611	176137098	-	15488		opposite_strand	176129694	176132695	3002	19.4	100
SH3PXD2A	SH3PXD2A-AS1	1.86122	0.0692804	1		0.0251579	0.0448202	0.0281628	0.54528		10	103594027	103855584	-	261558		10	103745966	103755423	+	9458		opposite_strand	103745966	103755423	9458	100	3.6
DSG1	DSG1-AS1	1.70451	0.173854	1		0.0204665	0.0682637	0.0323947	0.601616		18	31318160	31359246	+	41087		18	31327577	31426995	-	99419		opposite_strand	31327577	31359246	31670	31.9	77.1
IL26	IFNG-AS1	1.50308	0.0396695	1		0.0276087	0.0647387	0.0321259	0.601616		12	68201349	68225810	-	24462		12	67989446	68234686	+	245241		opposite_strand	68201349	68225810	24462	10	100
GNA14	GNA14-AS1	1.13159	0.316984	1		0.0234662	0.0811764	0.0335953	0.611435		9	77423079	77648322	-	225244		9	77456295	77526697	+	70403		opposite_strand	77456295	77526697	70403	100	31.3
BICRA	BICRA-AS1	1.38099	0.16069	1		0.0194204	0.195934	0.0401754	0.652851		19	47608196	47703277	+	95082		19	47615699	47626395	-	10697		opposite_strand	47615699	47626395	10697	100	11.3
ELOVL2	ELOVL2-AS1	3.06543	0.129513	1		0.0238613	0.0583128	0.0382468	0.652851		6	10980759	11044305	-	63547		6	11043482	11079154	+	35673		opposite_strand	11043482	11044305	824	2.3	1.3
FOXC2	FOXC2-AS1	4.08935	0.0453456	1		0.0485665	0.0268424	0.0400912	0.652851		16	86566829	86569728	+	2900		16	86564951	86569019	-	4069		opposite_strand	86566829	86569019	2191	53.8	75.6
MEDAG	TEX26-AS1	1.3013	0.41298	1		0.0182504	0.294144	0.0377177	0.652851		13	30906271	30925572	+	19302		13	30881933	30933846	-	51914		opposite_strand	30906271	30925572	19302	37.2	100
PRC1	PRC1-AS1	0.559335	0.043528	1		0.999874	0.0190046	0.0401146	0.652851		15	90966040	90995629	-	29590		15	90966340	90988625	+	22286		opposite_strand	90966340	90988625	22286	100	75.3
RNF157	RNF157-AS1	0.154225	0.0337298	1		0.999996	0.0196248	0.039737	0.652851		17	76142465	76240493	-	98029		17	76138425	76154650	+	16226		opposite_strand	76142465	76154650	12186	75.1	12.4
DNMBP	DNMBP-AS1	1.07182	0.756012	1		0.041337	0.0589106	0.0410199	0.654879		10	99875577	100009947	-	134371		10	99927010	99959050	+	32041		opposite_strand	99927010	99959050	32041	100	23.8
LMLN	LMLN-AS1	0	1	1		0.0210465	0.245029	0.0441242	0.669217		3	197960200	198043720	+	83521		3	198027956	198081921	-	53966		opposite_strand	198027956	198043720	15765	29.2	18.9
PRKAG1	DDN-AS1	1.0209	0.883089	1		0.021083	0.309124	0.0437919	0.669217		12	49002274	49018807	-	16534		12	48998367	49019243	+	20877		opposite_strand	49002274	49018807	16534	79.2	100
TET2	TET2-AS1	1.58363	0.145266	1		0.0265363	0.0912058	0.042742	0.669217		4	105145875	105279816	+	133942		4	105171354	105353011	-	181658		opposite_strand	105171354	105279816	108463	59.7	81
HEBP1	GPRC5D-AS1	1.37544	0.477229	1		0.027943	0.0896086	0.0465472	0.683193		12	12974870	13000265	-	25396		12	12927682	13022056	+	94375		opposite_strand	12974870	13000265	25396	26.9	100
LIX1	LIX1-AS1	1.13669	0.497666	1		0.0260592	0.111577	0.045906	0.683193		5	97091867	97142753	-	50887		5	97089075	97439742	+	350668		opposite_strand	97091867	97142753	50887	14.5	100
FLNB	FLNB-AS1	1.31384	0.419155	1		0.0276154	0.108363	0.04805	0.683211		3	58008398	58172251	+	163854		3	58162547	58170636	-	8090		opposite_strand	58162547	58170636	8090	100	4.9
XIRP2	XIRP2-AS1	1.80361	0.0372842	1		0.0388965	0.0661287	0.0476591	0.683211		2	166888480	167259753	+	371274		2	167123904	167140955	-	17052		opposite_strand	167123904	167140955	17052	100	4.6
THUMPD3	THUMPD3-AS1	1.15265	0.543308	1		0.0244369	0.230254	0.0506025	0.708434		3	9362971	9386791	+	23821		3	9349689	9398625	-	48937		opposite_strand	9362971	9386791	23821	48.7	100
DOP1B	CBR3-AS1	0.523395	0.0211049	1		0.999502	0.0256538	0.0533539	0.718827		21	36156782	36294274	+	137493		21	36098090	36175815	-	77726		opposite_strand	36156782	36175815	19034	24.5	13.8
MPRIP	MPRIP-AS1	2.55347	0.256387	1		0.0315212	0.0692048	0.052396	0.718827		17	17042457	17217679	+	175223		17	17076038	17077752	-	1715		opposite_strand	17076038	17077752	1715	100	1
OXCT1	OXCT1-AS1	3.40497	0.190771	1		0.0327359	0.0713704	0.0545044	0.718827		5	41730065	41870425	-	140361		5	41868320	41880210	+	11891		opposite_strand	41868320	41870425	2106	17.7	1.5
ZNF649	ZNF649-AS1	1.62242	0.138679	1		0.0372054	0.0813307	0.0539278	0.718827		19	51889235	51905040	-	15806		19	51888023	51900475	+	12453		opposite_strand	51889235	51900475	11241	90.3	71.1
AFAP1	AFAP1-AS1	0.423239	0.0222757	1		0.999166	0.0277228	0.0567265	0.727058		4	7758714	7939926	-	181213		4	7754077	7778928	+	24852		opposite_strand	7758714	7778928	20215	81.3	11.2
SMAD1	SMAD1-AS2	1.57274	0.248271	1		0.0322937	0.108907	0.0564836	0.727058		4	145481194	145559176	+	77983		4	145415612	145502975	-	87364		opposite_strand	145481194	145502975	21782	24.9	27.9
WWOX	WWOX-AS1	1.88351	0.178166	1		0.0339701	0.108571	0.0605178	0.764877		16	78099400	79212667	+	1113268		16	78234652	78241989	-	7338		opposite_strand	78234652	78241989	7338	100	0.7
IQCF5	IQCF5-AS1	0	1	1		0.0349891	0.108272	0.062084	0.773924		3	51873721	51875601	-	1881		3	51873596	51875767	+	2172		opposite_strand	51873721	51875601	1881	86.6	100
GUCY2C	GUCY2C-AS1	1.45963	0.43166	1		0.0332283	0.415897	0.0642314	0.789873		12	14612632	14696599	-	83968		12	14665629	14790901	+	125273		opposite_strand	14665629	14696599	30971	24.7	36.9
AP3B2	CPEB1-AS1	1.33241	0.0888413	1		0.0360197	0.150344	0.0665719	0.793456		15	82659281	82710112	-	50832		15	82647770	82692820	+	45051		opposite_strand	82659281	82692820	33540	74.4	66
HTR2A	HTR2A-AS1	1.70233	0.429188	1		0.0385464	0.107374	0.0688824	0.793456		13	46831546	46897076	-	65531		13	46845279	46856299	+	11021		opposite_strand	46845279	46856299	11021	100	16.8
KLHL1	ATXN8OS	1.91532	0.40373	1		0.0369529	0.107097	0.0662905	0.793456		13	69700594	70108493	-	407900		13	70107213	70171738	+	64526		opposite_strand	70107213	70108493	1281	2	0.3
PTPRJ	PTPRJ-AS1	3.06543	0.129513	1		0.0384695	0.106222	0.068578	0.793456		11	47980425	48170839	+	190415		11	48014406	48015855	-	1450		opposite_strand	48014406	48015855	1450	100	0.8
SLCO4A1	SLCO4A1-AS1	1.53194	0.458568	1		0.038018	0.105474	0.0677907	0.793456		20	62642503	62685785	+	43283		20	62663019	62666724	-	3706		opposite_strand	62663019	62666724	3706	100	8.6
FBXO24	PCOLCE-AS1	1.44202	0.256016	1		0.0388579	0.13082	0.0698675	0.794743		7	100583982	100601117	+	17136		7	100589402	100605782	-	16381		opposite_strand	100589402	100601117	11716	71.5	68.4
CHL1	CHL1-AS1	0.528004	0.0170583	1		0.999259	0.0360594	0.0731703	0.798689		3	196763	409417	+	212655		3	363370	385795	-	22426		opposite_strand	363370	385795	22426	100	10.5
DCUN1D2	DCUN1D2-AS	1.77063	0.0392218	1		0.0395438	0.140114	0.0711848	0.798689		13	113455819	113490951	-	35133		13	113468696	113476137	+	7442		opposite_strand	113468696	113476137	7442	100	21.2
HOXA4	HOXA-AS2	0	1	1		0.999983	0.0377126	0.0738363	0.798689		7	27128507	27130780	-	2274		7	27107777	27134302	+	26526		opposite_strand	27128507	27130780	2274	8.6	100
NEURL1	NEURL1-AS1	1.13556	0.604594	1		0.0506249	0.107724	0.0746028	0.798689		10	103493705	103592546	+	98842		10	103479603	103520314	-	40712		opposite_strand	103493705	103520314	26610	65.4	26.9
PCCA	PCCA-AS1	1.18886	0.509041	1		0.0366629	0.304471	0.0742925	0.798689		13	100089015	100530437	+	441423		13	100464440	100481215	-	16776		opposite_strand	100464440	100481215	16776	100	3.8
IGF2R	AIRN	1.27708	0.52099	1		0.0417532	0.137442	0.0760386	0.804594		6	159969082	160113507	+	144426		6	160002409	160007664	-	5256		opposite_strand	160002409	160007664	5256	100	3.6
ASH1L	ASH1L-AS1	2.04364	0.266756	1		0.0493883	0.144102	0.0902491	0.844199		1	155335268	155563162	-	227895		1	155562026	155570755	+	8730		opposite_strand	155562026	155563162	1137	13	0.5
ATP5PO	LINC00649	2.55347	0.256387	1		0.0558782	0.152842	0.0976928	0.844199		21	33903453	33915814	-	12362		21	33915534	34039762	+	124229		opposite_strand	33915534	33915814	281	0.2	2.3
BIRC6	BIRC6-AS2	1.45869	0.647565	1		0.0556196	0.153052	0.0972655	0.844199		2	32357023	32619571	+	262549		2	32557273	32574818	-	17546		opposite_strand	32557273	32574818	17546	100	6.7
CALML3	CALML3-AS1	5.10797	0.128001	1		0.0714816	0.201995	0.10637	0.844199		10	5524961	5526771	+	1811		10	5510036	5551111	-	41076		opposite_strand	5524961	5526771	1811	4.4	100
CCDC92B	hsa-mir-1253	5.10586	0.300837	1		0.0742793	0.204209	0.110341	0.844199		17	2720801	2749652	-	28852		17	2748078	2748182	+	105		opposite_strand	2748078	2748182	105	100	0.4
CCPG1	DNAAF4-CCPG1	1.23189	0.135278	1		0.0492672	0.264737	0.0998097	0.844199		15	55340032	55408510	-	68479		15	55355248	55498360	-	143113		same_strand	55355248	55408510	53263	37.2	77.8
CORO6	ABHD15-AS1	2.55347	0.256387	1		0.0679755	0.154563	0.111867	0.844199		17	29614756	29622912	-	8157		17	29560547	29707090	+	146544		opposite_strand	29614756	29622912	8157	5.6	100
CPS1	CPS1-IT1	1.1343	0.698862	1		0.0562542	0.155259	0.0983137	0.844199		2	210477682	210679107	+	201426		2	210617571	210619876	+	2306		same_strand	210617571	210619876	2306	100	1.1
DENND5B	DENND5B-AS1	2.18915	0.216847	1		0.0566975	0.157276	0.09904	0.844199		12	31382226	31591136	-	208911		12	31589920	31642466	+	52547		opposite_strand	31589920	31591136	1217	2.3	0.6
DEPDC1	DEPDC1-AS1	5.10586	0.300837	1		0.071434	0.200906	0.10636	0.844199		1	68474152	68497221	-	23070		1	68496671	68538627	+	41957		opposite_strand	68496671	68497221	551	1.3	2.4
DGCR2	DGCR11	3.83218	0.0917725	1		0.0576161	0.157418	0.100556	0.844199		22	19036282	19122454	-	86173		22	19046162	19048375	-	2214		same_strand	19046162	19048375	2214	100	2.6
DNAH17	DNAH17-AS1	1.42693	0.273312	1		0.0915312	0.0981976	0.111988	0.844199		17	78423697	78577396	-	153700		17	78484882	78503056	+	18175		opposite_strand	78484882	78503056	18175	100	11.8
FBP2	PCAT7	0.49438	0.0912066	1		0.999104	0.0559159	0.109013	0.844199		9	94558720	94593824	-	35105		9	94554599	94603990	+	49392		opposite_strand	94558720	94593824	35105	71.1	100
GIT1	ABHD15-AS1	0.254422	0.0368725	1		0.998394	0.0530014	0.101805	0.844199		17	29573475	29594054	-	20580		17	29560547	29707090	+	146544		opposite_strand	29573475	29594054	20580	14	100
GPRC5D	GPRC5D-AS1	1.89397	0.0381642	1		0.0532951	0.118687	0.0873035	0.844199		12	12940575	12952170	-	11596		12	12927682	13022056	+	94375		opposite_strand	12940575	12952170	11596	12.3	100
HHATL	HHATL-AS1	0	1	1		0.99833	0.0576408	0.112903	0.844199		3	42692663	42702824	-	10162		3	42702541	42706776	+	4236		opposite_strand	42702541	42702824	284	6.7	2.8
HLTF	HLTF-AS1	2.55267	0.415403	1		0.0707068	0.198984	0.105279	0.844199		3	149030127	149086554	-	56428		3	149086332	149102823	+	16492		opposite_strand	149086332	149086554	223	1.4	0.4
HOXC11	ENSG00000293681	2.55427	0.171597	1		0.0570446	0.168801	0.104377	0.844199		12	53973126	53977643	+	4518		12	53962308	53985549	-	23242		opposite_strand	53973126	53977643	4518	19.4	100
IL13	TH2LCRR	1.96546	0.199273	1		0.0508853	0.157087	0.0946574	0.844199		5	132656263	132661110	+	4848		5	132629735	132664272	-	34538		opposite_strand	132656263	132661110	4848	14	100
MAL2	MAL2-AS1	1.15661	0.405015	1		0.054104	0.30746	0.108098	0.844199		8	119165034	119245673	+	80640		8	119214625	119246857	-	32233		opposite_strand	119214625	119245673	31049	96.3	38.5
MMP25	MMP25-AS1	1.45916	0.520155	1		0.0550658	0.163748	0.102348	0.844199		16	3046062	3060729	+	14668		16	3037233	3059370	-	22138		opposite_strand	3046062	3059370	13309	60.1	90.7
MUC20	MUC20-OT1	0.57889	0.332109	1		0.999304	0.0591353	0.114045	0.844199		3	195720884	195741123	+	20240		3	195635709	195739964	+	104256		same_strand	195720884	195739964	19081	18.3	94.3
MYH2	MYHAS	1.34149	0.281379	1		0.0534851	0.184356	0.102695	0.844199		17	10521148	10549700	-	28553		17	10291816	10684235	+	392420		opposite_strand	10521148	10549700	28553	7.3	100
NKX2-2	NKX2-2-AS1	1.45869	0.647565	1		0.05728	0.155127	0.0999924	0.844199		20	21511017	21514064	-	3048		20	21511447	21513711	+	2265		opposite_strand	21511447	21513711	2265	100	74.3
OOEP	OOEP-AS1	0	1	1		0.0720104	0.201268	0.10712	0.844199		6	73368555	73395133	-	26579		6	73369704	73387717	+	18014		opposite_strand	73369704	73387717	18014	100	67.8
OPCML	ENSG00000309196	1.70306	0.357294	1		0.0583104	0.167706	0.106519	0.844199		11	132414977	133532501	-	1117525		11	133119756	133126626	+	6871		opposite_strand	133119756	133126626	6871	100	0.6
PLA2G4C	PLA2G4C-AS1	1.40961	0.37434	1		0.0472372	0.145134	0.0840209	0.844199		19	48047843	48110817	-	62975		19	48061371	48064945	+	3575		opposite_strand	48061371	48064945	3575	100	5.7
POC1B	POC1B-AS1	3.40497	0.190771	1		0.0690765	0.196923	0.102957	0.844199		12	89419718	89526047	-	106330		12	89524545	89594878	+	70334		opposite_strand	89524545	89526047	1503	2.1	1.4
POTEH	POTEH-AS1	2.55267	0.415403	1		0.0701376	0.199861	0.104462	0.844199		22	15690026	15721631	+	31606		22	15699361	15703403	-	4043		opposite_strand	15699361	15703403	4043	100	12.8
SLC44A3	SLC44A3-AS1	1.48172	0.113696	1		0.0482869	0.168081	0.0919869	0.844199		1	94820342	94895246	+	74905		1	94585556	94855426	-	269871		opposite_strand	94820342	94855426	35085	13	46.8
ST8SIA6	ST8SIA6-AS1	1.23751	0.270101	1		0.0492489	0.290799	0.0988799	0.844199		10	17315421	17454595	-	139175		10	17386907	17445758	+	58852		opposite_strand	17386907	17445758	58852	100	42.3
SUCNR1	AADACL2-AS1	1.70378	0.205551	1		0.0605665	0.191029	0.114106	0.844199		3	151873643	151884619	+	10977		3	151552378	151928178	-	375801		opposite_strand	151873643	151884619	10977	2.9	100
TCERG1L	TCERG1L-AS1	Inf	0.163834	1		0.0708116	0.199455	0.105422	0.844199		10	131092391	131311721	-	219331		10	131094815	131095904	+	1090		opposite_strand	131094815	131095904	1090	100	0.5
TSC22D1	TSC22D1-AS1	2.27094	0.248327	1		0.0566208	0.168728	0.103666	0.844199		13	44432143	44577147	-	145005		13	44575766	44755728	+	179963		opposite_strand	44575766	44577147	1382	0.8	1
WEE2	WEE2-AS1	1.09542	0.633098	1		0.0580381	0.206693	0.111738	0.844199		7	141708353	141731271	+	22919		7	141704003	141738346	-	34344		opposite_strand	141708353	141731271	22919	66.7	100
ZNF433	ZNF433-AS1	1.48084	0.0997261	1		0.05556	0.145145	0.0953248	0.844199		19	12014715	12035741	-	21027		19	11987617	12046275	+	58659		opposite_strand	12014715	12035741	21027	35.8	100
ITCH	ITCH-AS1	1.88351	0.178166	1		0.0615033	0.192976	0.115802	0.84984		20	34363235	34511773	+	148539		20	34441592	34442025	-	434		opposite_strand	34441592	34442025	434	100	0.3
AGBL1	AGBL1-AS1	1.30845	0.0317897	1		0.063964	0.183996	0.117176	0.853041		15	86079871	87049169	+	969299		15	86295649	86317173	-	21525		opposite_strand	86295649	86317173	21525	100	2.2
RORA	RORA-AS1	1.17614	0.0956052	1		0.0589016	0.268769	0.118704	0.857305		15	60488284	61229302	-	741019		15	60479151	60630637	+	151487		opposite_strand	60488284	60630637	142354	94	19.2
TRHDE	TRHDE-AS1	2.55267	0.415403	1		0.070549	0.167672	0.119937	0.859388		12	72087266	72670758	+	583493		12	72249964	72276954	-	26991		opposite_strand	72249964	72276954	26991	100	4.6
BCL6	BCL6-AS1	1.57274	0.248271	1		0.0656926	0.214815	0.124491	0.872921		3	187721377	187745725	-	24349		3	187743686	187793553	+	49868		opposite_strand	187743686	187745725	2040	4.1	8.4
DNAAF4	DNAAF4-CCPG1	0.765106	0.0222774	1		0.989578	0.0636185	0.127413	0.872921		15	55410525	55508234	-	97710		15	55355248	55498360	-	143113		same_strand	55410525	55498360	87836	61.4	89.9
ITIH4	ITIH4-AS1	0	1	1		0.0658095	0.22204	0.127175	0.872921		3	52812962	52830688	-	17727		3	52823935	52825314	+	1380		opposite_strand	52823935	52825314	1380	100	7.8
PLCB1	ENSG00000303702	1.63581	0.236156	1		0.0693123	0.212127	0.129827	0.872921		20	8077251	8968360	+	891110		20	8624523	8643550	-	19028		opposite_strand	8624523	8643550	19028	100	2.1
SEMA6A	SEMA6A-AS1	1.20895	0.181284	1		0.0642268	0.545634	0.12778	0.872921		5	116443555	116574823	-	131269		5	116432500	116552198	+	119699		opposite_strand	116443555	116552198	108644	90.8	82.8
SH3BP5	SH3BP5-AS1	1.3768	0.314947	1		0.07385	0.167957	0.131405	0.872921		3	15254353	15341368	-	87016		3	15254184	15264515	+	10332		opposite_strand	15254353	15264515	10163	98.4	11.7
SIK3	APOA1-AS	1.00896	1	1		0.0675938	0.593833	0.131418	0.872921		11	116843402	117098437	-	255036		11	116836117	116856210	+	20094		opposite_strand	116843402	116856210	12809	63.7	5
SPINT1	SPINT1-AS1	0	1	1		0.0656409	0.760261	0.125353	0.872921		15	40844018	40858207	+	14190		15	40834724	40844636	-	9913		opposite_strand	40844018	40844636	619	6.2	4.4
TTC3	TTC3-AS1	0.665191	0.789556	1		0.999854	0.0678173	0.126993	0.872921		21	37073226	37203112	+	129887		21	37187666	37193926	-	6261		opposite_strand	37187666	37193926	6261	100	4.8
UPK1A	UPK1A-AS1	1.07463	0.782452	1		0.0710741	0.202649	0.129237	0.872921		19	35666517	35678481	+	11965		19	35667943	35673509	-	5567		opposite_strand	35667943	35673509	5567	100	46.5
A1BG	A1BG-AS1	1.36174	0.537261	1		0.0732849	0.218973	0.13532	0.883714		19	58345178	58353492	-	8315		19	58347718	58355455	+	7738		opposite_strand	58347718	58353492	5775	74.6	69.5
A2M	A2M-AS1	0	1	1		0.940232	0.375102	0.539567	0.883714		12	9067664	9116229	-	48566		12	9065163	9068689	+	3527		opposite_strand	9067664	9068689	1026	29.1	2.1
AADAC	AADACL2-AS1	1.04415	0.853164	1		0.941476	0.425878	0.649139	0.883714		3	151814073	151828488	+	14416		3	151552378	151928178	-	375801		opposite_strand	151814073	151828488	14416	3.8	100
AADACL2	AADACL2-AS1	0.412913	0.195037	1		0.953603	0.307371	0.500505	0.883714		3	151733916	151761339	+	27424		3	151552378	151928178	-	375801		opposite_strand	151733916	151761339	27424	7.3	100
ABCC5	ABCC5-AS1	0	0.145409	1		0.996523	0.159714	0.272222	0.883714		3	183919934	184017939	-	98006		3	184006338	184011419	+	5082		opposite_strand	184006338	184011419	5082	100	5.2
ACAP2	ENSG00000295476	0.92788	1	1		0.181333	0.508832	0.30116	0.883714		3	195274745	195443044	-	168300		3	195271351	195320200	+	48850		opposite_strand	195274745	195320200	45456	93.1	27
ACBD3	ACBD3-AS1	1.36249	0.386532	1		0.440133	0.833948	0.662433	0.883714		1	226144679	226186741	-	42063		1	226133245	226155071	+	21827		opposite_strand	226144679	226155071	10393	47.6	24.7
ACMSD	CCNT2-AS1	1.13175	0.363897	1		0.342577	0.647191	0.562166	0.883714		2	134838616	134902034	+	63419		2	134726784	134918739	-	191956		opposite_strand	134838616	134902034	63419	33	100
ACOXL	ACOXL-AS1	0.984848	1	1		0.0939704	0.287741	0.177665	0.883714		2	110732539	111118548	+	386010		2	111098345	111116407	-	18063		opposite_strand	111098345	111116407	18063	100	4.7
ACVR2B	ACVR2B-AS1	0.956887	1	1		0.1829	0.516841	0.30968	0.883714		3	38453890	38493142	+	39253		3	38451027	38454820	-	3794		opposite_strand	38453890	38454820	931	24.5	2.4
ADAMTS19	ADAMTS19-AS1	0	1	1		0.99943	0.0966088	0.174895	0.883714		5	129460281	129738683	+	278403		5	129351104	129466096	-	114993		opposite_strand	129460281	129466096	5816	5.1	2.1
ADAMTS9	ADAMTS9-AS1	0.856297	0.644296	1		0.981049	0.117053	0.219839	0.883714		3	64515654	64688000	-	172347		3	64561322	64592757	+	31436		opposite_strand	64561322	64592757	31436	100	18.2
ADD3	ADD3-AS1	0	1	1		0.317031	0.826417	0.476206	0.883714		10	109996368	110135565	+	139198		10	109929547	110008393	-	78847		opposite_strand	109996368	110008393	12026	15.3	8.6
ADGRD1	ADGRD1-AS1	0.566861	1	1		0.44538	0.886636	0.640385	0.883714		12	130953907	131141469	+	187563		12	130990138	130993976	-	3839		opposite_strand	130990138	130993976	3839	100	2
ADGRL3	ADGRL3-AS1	1.44202	0.256016	1		0.438427	0.670593	0.663928	0.883714		4	61200326	62078335	+	878010		4	62051272	62165554	-	114283		opposite_strand	62051272	62078335	27064	23.7	3.1
ADIRF	ADIRF-AS1	1.45869	0.647565	1		0.137443	0.424772	0.213306	0.883714		10	86968432	87007922	+	39491		10	86965288	86974630	-	9343		opposite_strand	86968432	86974630	6199	66.3	15.7
ADRA1B	LINC01847	1.53692	0.0881014	1		0.117271	0.285074	0.218152	0.883714		5	159865080	159973012	+	107933		5	159698584	159937766	-	239183		opposite_strand	159865080	159937766	72687	30.4	67.3
AGAP1	ENSG00000294682	1.39254	0.490516	1		0.143776	0.416078	0.249694	0.883714		2	235494043	236131793	+	637751		2	235973488	236000454	+	26967		same_strand	235973488	236000454	26967	100	4.2
AGAP2	AGAP2-AS1	1.39254	0.490516	1		0.449439	0.754618	0.655468	0.883714		12	57723761	57742157	-	18397		12	57726271	57728356	+	2086		opposite_strand	57726271	57728356	2086	100	11.3
AGBL5	AGBL5-AS1	5.10586	0.300837	1		0.387276	0.901967	0.601536	0.883714		2	27042364	27070622	+	28259		2	27049683	27050264	-	582		opposite_strand	27049683	27050264	582	100	2.1
AK4P3	DENND5B-AS1	0	1	1		0.233524	0.610998	0.400466	0.883714		12	31615023	31652095	-	37073		12	31589920	31642466	+	52547		opposite_strand	31615023	31642466	27444	52.2	74
ALDH1L1	ALDH1L1-AS2	0	0.0919255	1		0.996602	0.160873	0.274001	0.883714		3	126103562	126197994	-	94433		3	126180012	126210169	+	30158		opposite_strand	126180012	126197994	17983	59.6	19
ALG1L2	ENSG00000291081	2.23734	0.0854764	1		0.0898166	0.278501	0.163934	0.883714		3	130081831	130113227	+	31397		3	130086132	130111506	-	25375		opposite_strand	130086132	130111506	25375	100	80.8
ALKBH3	ALKBH3-AS1	1.12089	0.70346	1		0.435579	0.999923	0.660663	0.883714		11	43880811	43920274	+	39464		11	43909289	43920944	-	11656		opposite_strand	43909289	43920274	10986	94.3	27.8
AOAH	AOAH-IT1	2.04257	0.322233	1		0.940024	0.374628	0.538998	0.883714		7	36509308	36724549	-	215242		7	36597834	36600120	-	2287		same_strand	36597834	36600120	2287	100	1.1
AP1G2	AP1G2-AS1	0	1	1		0.169006	0.463489	0.301449	0.883714		14	23559565	23568070	-	8506		14	23561097	23568237	+	7141		opposite_strand	23561097	23568070	6974	97.7	82
AP4B1	AP4B1-AS1	0.805556	1	1		0.929831	0.306712	0.489583	0.883714		1	113894194	113905712	-	11519		1	113812379	113901237	+	88859		opposite_strand	113894194	113901237	7044	7.9	61.2
APOA1	APOA1-AS	2.04257	0.322233	1		0.127213	0.383552	0.216398	0.883714		11	116835751	116837622	-	1872		11	116836117	116856210	+	20094		opposite_strand	116836117	116837622	1506	7.5	80.4
APOBEC3B	APOBEC3B-AS1	2.55267	0.415403	1		0.821195	0.530224	0.664779	0.883714		22	38982347	38992804	+	10458		22	38991559	38998209	-	6651		opposite_strand	38991559	38992804	1246	18.7	11.9
AQP4	AQP4-AS1	Inf	0.163834	1		0.335879	0.738745	0.556982	0.883714		18	26852043	26865771	-	13729		18	26655505	27190698	+	535194		opposite_strand	26852043	26865771	13729	2.6	100
ARAP1	ARAP1-AS1	0.849854	0.746968	1		0.982156	0.118881	0.219511	0.883714		11	72685069	72793599	-	108531		11	72685075	72693808	+	8734		opposite_strand	72685075	72693808	8734	100	8
ARHGAP22	ARHGAP22-IT1	0	1	1		0.898775	0.442483	0.602604	0.883714		10	48446036	48656265	-	210230		10	48509857	48511707	-	1851		same_strand	48509857	48511707	1851	100	0.9
ARHGAP26	ARHGAP26-AS1	1.04712	0.844456	1		0.0929009	0.730564	0.170417	0.883714		5	142770377	143229011	+	458635		5	142859600	142871204	-	11605		opposite_strand	142859600	142871204	11605	100	2.5
ARHGAP31	ARHGAP31-AS1	1.05612	0.821067	1		0.871917	0.353582	0.556386	0.883714		3	119294383	119420714	+	126332		3	119313313	119322760	-	9448		opposite_strand	119313313	119322760	9448	100	7.5
ARHGEF38	ARHGEF38-IT1	0.882799	0.862857	1		0.406087	0.783098	0.627194	0.883714		4	105552620	105708093	+	155474		4	105561591	105570238	+	8648		same_strand	105561591	105570238	8648	100	5.6
ARIH2	ENSG00000235236	0	1	1		0.941029	0.376798	0.541643	0.883714		3	48918821	48986382	+	67562		3	48979896	48990984	-	11089		opposite_strand	48979896	48986382	6487	58.5	9.6
ARMC2	ARMC2-AS1	0	1	1		0.821223	0.530239	0.664788	0.883714		6	108848416	108974476	+	126061		6	108907264	108924127	-	16864		opposite_strand	108907264	108924127	16864	100	13.4
ARRDC1	ARRDC1-AS1	0	1	1		0.181571	0.513522	0.301515	0.883714		9	137605685	137615360	+	9676		9	137615326	137618906	-	3581		opposite_strand	137615326	137615360	35	1	0.4
ARRDC3	ARRDC3-AS1	1.27679	0.619273	1		0.0834105	0.254701	0.155944	0.883714		5	91368631	91383317	-	14687		5	91380347	91690788	+	310442		opposite_strand	91380347	91383317	2971	1	20.2
ASTN2	ASTN2-AS1	1.07864	0.536964	1		0.188684	0.51554	0.341429	0.883714		9	116423112	117415070	-	991959		9	116504283	116564034	+	59752		opposite_strand	116504283	116564034	59752	100	6
ATG10	ATG10-AS1	0.850548	1	1		0.223816	0.643622	0.344581	0.883714		5	81972023	82276857	+	304835		5	82073055	82073702	-	648		opposite_strand	82073055	82073702	648	100	0.2
ATP11A	ATP11A-AS1	0.650832	0.214623	1		0.965587	0.186723	0.33206	0.883714		13	112690038	112887168	+	197131		13	112745449	112754693	-	9245		opposite_strand	112745449	112754693	9245	100	4.7
ATP13A4	ATP13A4-AS1	1.91532	0.40373	1		0.0875373	0.2602	0.151355	0.883714		3	193398967	193593111	-	194145		3	193506780	193555586	+	48807		opposite_strand	193506780	193555586	48807	100	25.1
ATP1B3	ATP1B3-AS1	0	1	1		0.89869	0.442344	0.602447	0.883714		3	141876124	141926549	+	50426		3	141918252	141919021	-	770		opposite_strand	141918252	141919021	770	100	1.5
ATP2C2	ATP2C2-AS1	1.09381	0.750602	1		0.110532	0.327206	0.195525	0.883714		16	84368527	84464187	+	95661		16	84459259	84467361	-	8103		opposite_strand	84459259	84464187	4929	60.8	5.2
ATP6V0E2	ATP6V0E2-AS1	0.212252	0.107843	1		0.999127	0.109971	0.196353	0.883714		7	149872968	149891204	+	18237		7	149867694	149880610	-	12917		opposite_strand	149872968	149880610	7643	59.2	41.9
ATXN7	SCAANT1	0	1	1		0.44581	0.972931	0.666734	0.883714		3	63863155	64003462	+	140308		3	63911512	63912383	-	872		opposite_strand	63911512	63912383	872	100	0.6
B4GALT1	B4GALT1-AS1	2.55267	0.415403	1		0.0838441	0.259164	0.145354	0.883714		9	33100493	33167336	-	66844		9	33166789	33182865	+	16077		opposite_strand	33166789	33167336	548	3.4	0.8
BAALC	BAALC-AS1	1.16424	0.255951	1		0.827391	0.426149	0.663489	0.883714		8	103140713	103230305	+	89593		8	103153394	103371410	-	218017		opposite_strand	103153394	103230305	76912	35.3	85.8
BACE1	BACE1-AS	1.1343	0.698862	1		0.346906	0.631278	0.525183	0.883714		11	117285232	117316259	-	31028		11	117288453	117293494	+	5042		opposite_strand	117288453	117293494	5042	100	16.2
BACE2	ENSG00000306093	0.509871	0.563123	1		0.926016	0.273807	0.445654	0.883714		21	41167801	41282530	+	114730		21	41187018	41211533	+	24516		same_strand	41187018	41211533	24516	100	21.4
BCDIN3D	BCDIN3D-AS1	0.728828	1	1		0.459246	0.920933	0.672011	0.883714		12	49836043	49843106	-	7064		12	49827913	49841143	+	13231		opposite_strand	49836043	49841143	5101	38.6	72.2
BCL2L1	BCL2L1-AS1	1.91532	0.40373	1		0.320365	0.830486	0.480464	0.883714		20	31664452	31723989	-	59538		20	31675088	31716842	+	41755		opposite_strand	31675088	31716842	41755	100	70.1
BCL2L15	AP4B1-AS1	1.16077	0.711486	1		0.213808	0.559893	0.368823	0.883714		1	113876816	113887581	-	10766		1	113812379	113901237	+	88859		opposite_strand	113876816	113887581	10766	12.1	100
BDNF	BDNF-AS	0.840314	0.370021	1		0.968234	0.169634	0.30971	0.883714		11	27654893	27722058	-	67166		11	27506808	27698231	+	191424		opposite_strand	27654893	27698231	43339	22.6	64.5
BEAN1	BEAN1-AS1	0.919896	1	1		0.888703	0.285023	0.473816	0.883714		16	66427295	66493529	+	66235		16	66469796	66481230	-	11435		opposite_strand	66469796	66481230	11435	100	17.3
BHLHE40	BHLHE40-AS1	0	1	1		0.897058	0.439572	0.599355	0.883714		3	4979437	4985323	+	5887		3	4896806	4980414	-	83609		opposite_strand	4979437	4980414	978	1.2	16.6
BMF	BMF-AS1	1.70161	0.511204	1		0.138854	0.42639	0.215314	0.883714		15	40087890	40108892	-	21003		15	40088832	40089386	+	555		opposite_strand	40088832	40089386	555	100	2.6
BMP7	BMP7-AS1	0	1	1		0.939947	0.374429	0.538767	0.883714		20	57168753	57266641	-	97889		20	57213709	57215866	+	2158		opposite_strand	57213709	57215866	2158	100	2.2
BOK	BOK-AS1	0	1	1		0.897715	0.440726	0.600639	0.883714		2	241551424	241574131	+	22708		2	241544401	241558977	-	14577		opposite_strand	241551424	241558977	7554	51.8	33.3
BRWD1	BRWD1-AS1	0	0.0586215	1		0.970645	0.208323	0.338724	0.883714		21	39184176	39321559	-	137384		21	39313893	39323218	+	9326		opposite_strand	39313893	39321559	7667	82.2	5.6
BSN	BSN-AS1	3.40497	0.190771	1		0.899296	0.443352	0.603581	0.883714		3	49554477	49671549	+	117073		3	49640483	49641769	-	1287		opposite_strand	49640483	49641769	1287	100	1.1
BTBD9	BTBD9-AS1	0	1	1		0.897087	0.439589	0.599379	0.883714		6	38168451	38640148	-	471698		6	38481557	38482533	+	977		opposite_strand	38481557	38482533	977	100	0.2
C1QTNF1	C1QTNF1-AS1	0.680171	1	1		0.8404	0.450609	0.660584	0.883714		17	79022814	79049788	+	26975		17	79018131	79027673	-	9543		opposite_strand	79022814	79027673	4860	50.9	18
C1QTNF9	C1QTNF9-AS1	0.254805	0.234818	1		0.999172	0.0756997	0.138583	0.883714		13	24307166	24322535	+	15370		13	24315725	24321598	-	5874		opposite_strand	24315725	24321598	5874	100	38.2
C1RL	C1RL-AS1	0	1	1		0.37862	0.637277	0.570177	0.883714		12	7089587	7109238	-	19652		12	7107990	7122849	+	14860		opposite_strand	7107990	7109238	1249	8.4	6.4
C8orf34	C8orf34-AS1	0	1	1		0.940778	0.376407	0.541134	0.883714		8	68330955	68819023	+	488069		8	68302228	68331689	-	29462		opposite_strand	68330955	68331689	735	2.5	0.2
CA2	CA3-AS1	1.70161	0.511204	1		0.223954	0.643409	0.344774	0.883714		8	85463968	85481493	+	17526		8	85440537	85469968	-	29432		opposite_strand	85463968	85469968	6001	20.4	34.2
CA3	CA3-AS1	1.21573	0.602891	1		0.39981	0.903355	0.613239	0.883714		8	85373436	85449040	+	75605		8	85440537	85469968	-	29432		opposite_strand	85440537	85449040	8504	28.9	11.2
CACTIN	CACTIN-AS1	1.70233	0.429188	1		0.185906	0.518889	0.307961	0.883714		19	3610645	3626815	-	16171		19	3606497	3613930	+	7434		opposite_strand	3610645	3613930	3286	44.2	20.3
CADM3	CADM3-AS1	1.13458	0.81288	1		0.290619	0.742655	0.47278	0.883714		1	159171609	159203313	+	31705		1	159170320	159211455	-	41136		opposite_strand	159171609	159203313	31705	77.1	100
CATIP	CATIP-AS1	1.27622	0.672578	1		0.313205	0.825156	0.471303	0.883714		2	218356857	218369962	+	13106		2	218366661	218369099	-	2439		opposite_strand	218366661	218369099	2439	100	18.6
CCDC148	CCDC148-AS1	0.974196	0.890723	1		0.891428	0.350739	0.572586	0.883714		2	158171073	158456753	-	285681		2	158166650	158236169	+	69520		opposite_strand	158171073	158236169	65097	93.6	22.8
CCDC183	CCDC183-AS1	0	0.230289	1		0.986174	0.239967	0.383171	0.883714		9	136796338	136807741	+	11404		9	136803927	136808848	-	4922		opposite_strand	136803927	136807741	3815	77.5	33.5
CCN5	KCNK15-AS1	1.27622	0.672578	1		0.179693	0.510228	0.298719	0.883714		20	44714844	44728509	+	13666		20	44656445	44746362	-	89918		opposite_strand	44714844	44728509	13666	15.2	100
CCND2	CCND2-AS1	0.254805	0.234818	1		0.871046	0.32854	0.518308	0.883714		12	4269771	4305353	+	35583		12	4247981	4276265	-	28285		opposite_strand	4269771	4276265	6495	23	18.3
CCNJ	ENTPD1-AS1	0.483418	0.0224163	1		0.89605	0.356825	0.574241	0.883714		10	96043394	96060870	+	17477		10	95732716	96090356	-	357641		opposite_strand	96043394	96060870	17477	4.9	100
CD27	CD27-AS1	1.49036	0.332925	1		0.181836	0.49921	0.313641	0.883714		12	6444955	6451718	+	6764		12	6439001	6452092	-	13092		opposite_strand	6444955	6451718	6764	51.7	100
CD44	CD44-AS1	1.45916	0.520155	1		0.998092	0.149837	0.258126	0.883714		11	35138882	35232402	+	93521		11	35210343	35214985	-	4643		opposite_strand	35210343	35214985	4643	100	5
CD81	CD81-AS1	5.10797	0.128001	1		0.139966	0.428661	0.21689	0.883714		11	2376177	2397802	+	21626		11	2328749	2377992	-	49244		opposite_strand	2376177	2377992	1816	3.7	8.4
CDC42	CDC42-AS1	0.546131	0.464731	1		0.896699	0.358451	0.562308	0.883714		1	22052627	22101360	+	48734		1	22028317	22052927	-	24611		opposite_strand	22052627	22052927	301	1.2	0.6
CDKN2B	CDKN2B-AS1	0.254805	0.234818	1		0.79608	0.308424	0.490389	0.883714		9	22002903	22009305	-	6403		9	21994139	22212895	+	218757		opposite_strand	22002903	22009305	6403	2.9	100
CEACAM1	LIPE-AS1	0.96038	1	1		0.102668	0.741893	0.193401	0.883714		19	42507304	42561234	-	53931		19	42387222	42796422	+	409201		opposite_strand	42507304	42561234	53931	13.2	100
CEACAM8	LIPE-AS1	0.96545	1	1		0.365732	0.717512	0.575966	0.883714		19	42580243	42595055	-	14813		19	42387222	42796422	+	409201		opposite_strand	42580243	42595055	14813	3.6	100
CEBPB	CEBPB-AS1	0.850548	1	1		0.415308	0.989238	0.602285	0.883714		20	50190734	50192690	+	1957		20	50184598	50192039	-	7442		opposite_strand	50190734	50192039	1306	17.5	66.7
CEP15	PTPRG-AS1	0.796415	0.636136	1		0.323746	0.759547	0.527497	0.883714		3	62319015	62336213	+	17199		3	62214400	62369406	-	155007		opposite_strand	62319015	62336213	17199	11.1	100
CEP295	SCARNA9	Inf	0.163834	1		0.821965	0.531193	0.665761	0.883714		11	93661682	93730358	+	68677		11	93721513	93721865	+	353		same_strand	93721513	93721865	353	100	0.5
CFAP44	CFAP44-AS1	0.931752	0.782796	1		0.415699	0.922644	0.648571	0.883714		3	113286930	113441610	-	154681		3	113403966	113433992	+	30027		opposite_strand	113403966	113433992	30027	100	19.4
CFTR	CFTR-AS1	0.318634	0.338602	1		0.995414	0.130925	0.227055	0.883714		7	117287120	117715971	+	428852		7	117560733	117564676	-	3944		opposite_strand	117560733	117564676	3944	100	0.9
CHMP1B	CHMP1B-AS1	1.02076	1	1		0.966539	0.338605	0.503387	0.883714		18	11851413	11854444	+	3032		18	11851414	11852751	-	1338		opposite_strand	11851414	11852751	1338	100	44.1
CIMAP1C	DNM1P35	0	1	1		0.184297	0.513075	0.305577	0.883714		15	75724041	75727688	+	3648		15	75727670	75739045	-	11376		opposite_strand	75727670	75727688	19	0.2	0.5
CKMT2	CKMT2-AS1	0.74677	0.242635	1		0.895635	0.316362	0.524048	0.883714		5	81233320	81266398	+	33079		5	81201341	81301582	-	100242		opposite_strand	81233320	81266398	33079	33	100
CNTFR	CNTFR-AS1	1.23655	0.371328	1		0.243805	0.555264	0.418556	0.883714		9	34551432	34590140	-	38709		9	34568009	34583072	+	15064		opposite_strand	34568009	34583072	15064	100	38.9
CNTN4	CNTN4-AS2	1.23436	0.119512	1		0.119689	0.303707	0.226846	0.883714		3	2098813	3057959	+	959147		3	2110409	2144241	-	33833		opposite_strand	2110409	2144241	33833	100	3.5
COL18A1	COL18A1-AS1	1.02079	1	1		0.152471	0.432097	0.267279	0.883714		21	45405165	45513720	+	108556		21	45419716	45425070	-	5355		opposite_strand	45419716	45425070	5355	100	4.9
COL4A2	COL4A2-AS2	0.998553	1	1		0.151915	0.438773	0.27263	0.883714		13	110305812	110513209	+	207398		13	110456396	110463287	-	6892		opposite_strand	110456396	110463287	6892	100	3.3
COL5A1	COL5A1-AS1	0.850471	1	1		0.839349	0.449283	0.659096	0.883714		9	134641803	134844843	+	203041		9	134649385	134653073	-	3689		opposite_strand	134649385	134653073	3689	100	1.8
COLQ	ENSG00000288077	1.41878	0.569248	1		0.178541	0.504535	0.307491	0.883714		3	15450133	15521751	-	71619		3	15501439	15504060	+	2622		opposite_strand	15501439	15504060	2622	100	3.7
CPB2	CPB2-AS1	1.09027	0.559037	1		0.167338	0.521319	0.306267	0.883714		13	46053186	46105033	-	51848		13	46052497	46161379	+	108883		opposite_strand	46053186	46105033	51848	47.6	100
CSMD2	CSMD2-AS1	0.590055	0.214348	1		0.914791	0.263014	0.44331	0.883714		1	33513998	34165842	-	651845		1	33868953	33893726	+	24774		opposite_strand	33868953	33893726	24774	100	3.8
CTBP1	CTBP1-AS	0.879648	1	1		0.237295	0.631785	0.399773	0.883714		4	1211445	1250333	-	38889		4	1210120	1218591	+	8472		opposite_strand	1211445	1218591	7147	84.4	18.4
CXCL17	LIPE-AS1	1.36993	0.262693	1		0.100821	0.335499	0.188238	0.883714		19	42428278	42442946	-	14669		19	42387222	42796422	+	409201		opposite_strand	42428278	42442946	14669	3.6	100
CXXC4	CXXC4-AS1	0.96545	1	1		0.324398	0.784771	0.523731	0.883714		4	104468308	104494901	-	26594		4	104490803	104734546	+	243744		opposite_strand	104490803	104494901	4099	1.7	15.4
CXXC5	CXXC5-AS1	0	0.230289	1		0.96324	0.319298	0.479352	0.883714		5	139647299	139683882	+	36584		5	139628407	139649728	-	21322		opposite_strand	139647299	139649728	2430	11.4	6.6
CYP19A1	MIR4713HG	1.17057	0.251097	1		0.0951991	0.204851	0.173899	0.883714		15	51208057	51338601	-	130545		15	51037174	51322480	+	285307		opposite_strand	51208057	51322480	114424	40.1	87.7
CYP1B1	CYP1B1-AS1	0	1	1		0.992725	0.141907	0.243571	0.883714		2	38066973	38109902	-	42930		2	38073447	38231651	+	158205		opposite_strand	38073447	38109902	36456	23	84.9
CYP4A22	CYP4A22-AS1	1.41878	0.569248	1		0.22148	0.584554	0.373779	0.883714		1	47137435	47149727	+	12293		1	47096653	47181087	-	84435		opposite_strand	47137435	47149727	12293	14.6	100
DACT3	DACT3-AS1	0	0.383804	1		0.986458	0.241663	0.385528	0.883714		19	46647551	46661182	-	13632		19	46660308	46678991	+	18684		opposite_strand	46660308	46661182	875	4.7	6.4
DAPK1	DAPK1-IT1	0	0.59809	1		0.708033	0.442271	0.573597	0.883714		9	87497228	87708634	+	211407		9	87553454	87554459	+	1006		same_strand	87553454	87554459	1006	100	0.5
DBH	DBH-AS1	0.364227	0.490681	1		0.877325	0.398731	0.602636	0.883714		9	133636363	133659329	+	22967		9	133654586	133657313	-	2728		opposite_strand	133654586	133657313	2728	100	11.9
DCDC2	KAAG1	1.27608	0.591312	1		0.220893	0.639465	0.34056	0.883714		6	24171755	24358059	-	186305		6	24356903	24358285	+	1383		opposite_strand	24356903	24358059	1157	83.7	0.6
DCPS	TIRAP-AS1	0.827102	0.836949	1		0.174164	0.471651	0.306107	0.883714		11	126304060	126350005	+	45946		11	126294295	126304336	-	10042		opposite_strand	126304060	126304336	277	2.8	0.6
DDN	DDN-AS1	1.1343	0.698862	1		0.179962	0.511216	0.299113	0.883714		12	48995149	48999375	-	4227		12	48998367	49019243	+	20877		opposite_strand	48998367	48999375	1009	4.8	23.9
DDOST	PINK1-AS	0	1	1		0.899493	0.443601	0.603897	0.883714		1	20651767	20661544	-	9778		1	20642657	20652193	-	9537		same_strand	20651767	20652193	427	4.5	4.4
DEFB1	GS1-24F4.2	0.679512	0.451712	1		0.918619	0.353449	0.562375	0.883714		8	6870592	6877936	-	7345		8	6835515	6885358	+	49844		opposite_strand	6870592	6877936	7345	14.7	100
DIAPH3	DIAPH3-AS1	1.12318	0.489505	1		0.143275	0.320975	0.265484	0.883714		13	59665583	60163928	-	498346		13	60012709	60044357	+	31649		opposite_strand	60012709	60044357	31649	100	6.4
DIP2A	DIP2A-IT1	1.65491	0.15587	1		0.333459	0.782238	0.535549	0.883714		21	46458891	46572743	+	113853		21	46462471	46469306	+	6836		same_strand	46462471	46469306	6836	100	6
DIPK1B	SNHG7	1.27608	0.591312	1		0.141919	0.429433	0.219717	0.883714		9	136712572	136724742	+	12171		9	136721366	136728961	-	7596		opposite_strand	136721366	136724742	3377	44.5	27.7
DIRAS3	GNG12-AS1	2.84014	0.0647002	1		0.157881	0.246777	0.266944	0.883714		1	68045886	68051717	-	5832		1	67832193	68202987	+	370795		opposite_strand	68045886	68051717	5832	1.6	100
DLG1	DLG1-AS1	0.850548	1	1		0.363841	0.995715	0.538574	0.883714		3	197042560	197299330	-	256771		3	197298225	197309307	+	11083		opposite_strand	197298225	197299330	1106	10	0.4
DLGAP4	DLGAP4-AS1	0.956211	0.924836	1		0.361815	0.818878	0.584179	0.883714		20	36306336	36528637	+	222302		20	36507702	36573410	-	65709		opposite_strand	36507702	36528637	20936	31.9	9.4
DNAH10	DNAH10OS	0.254805	0.234818	1		0.998113	0.0984787	0.175966	0.883714		12	123762188	123935720	+	173533		12	123925461	123934984	-	9524		opposite_strand	123925461	123934984	9524	100	5.5
DNAJB8	DNAJB8-AS1	1.70197	0.625331	1		0.941145	0.377159	0.542044	0.883714		3	128462437	128466968	-	4532		3	128463530	128475012	+	11483		opposite_strand	128463530	128466968	3439	29.9	75.9
DNM3	DNM3OS	1.31025	0.438955	1		0.132227	0.278041	0.239854	0.883714		1	171817887	172418466	+	600580		1	172138397	172144840	-	6444		opposite_strand	172138397	172144840	6444	100	1.1
DSC1	DSCAS	1.09172	0.649556	1		0.130661	0.385821	0.242748	0.883714		18	31129236	31162856	-	33621		18	31101540	31250873	+	149334		opposite_strand	31129236	31162856	33621	22.5	100
DSCAM	DSCAM-AS1	0.965325	1	1		0.433522	0.954287	0.663012	0.883714		21	40010999	40847158	-	836160		21	40383029	40385439	+	2411		opposite_strand	40383029	40385439	2411	100	0.3
DSG2	DSG2-AS1	0.850394	1	1		0.332696	0.800864	0.524535	0.883714		18	31497624	31551351	+	53728		18	31542146	31556948	-	14803		opposite_strand	31542146	31551351	9206	62.2	17.1
DSG4	DSG1-AS1	0.901811	0.741641	1		0.345499	0.796036	0.561259	0.883714		18	31376777	31414912	+	38136		18	31327577	31426995	-	99419		opposite_strand	31376777	31414912	38136	38.4	100
E2F3	E2F3-IT1	0.784971	1	1		0.840609	0.449852	0.659735	0.883714		6	20401879	20493714	+	91836		6	20437821	20440178	+	2358		same_strand	20437821	20440178	2358	100	2.6
EDRF1	EDRF1-AS1	1.0209	0.883089	1		0.308479	0.77677	0.509119	0.883714		10	125719515	125764143	+	44629		10	125707416	125752110	-	44695		opposite_strand	125719515	125752110	32596	72.9	73
EFCAB6	EFCAB6-AS1	0.657845	0.64571	1		0.985135	0.169377	0.295588	0.883714		22	43528744	43812337	-	283594		22	43516107	43560063	+	43957		opposite_strand	43528744	43560063	31320	71.3	11
EFCAB7	DLEU2L	0.784971	1	1		0.300457	0.759336	0.473458	0.883714		1	63523372	63572693	+	49322		1	63547082	63550636	+	3555		same_strand	63547082	63550636	3555	100	7.2
EGFR	EGFR-AS1	0.49313	0.350785	1		0.990832	0.119265	0.215396	0.883714		7	55019017	55211628	+	192612		7	55179750	55212969	-	33220		opposite_strand	55179750	55211628	31879	96	16.6
EHHADH	EHHADH-AS1	1.70161	0.511204	1		0.130695	0.417475	0.203573	0.883714		3	185190624	185281990	-	91367		3	185162871	185191955	+	29085		opposite_strand	185190624	185191955	1332	4.6	1.5
EIPR1	EIPR1-IT1	0.728968	1	1		0.138813	0.430107	0.215268	0.883714		2	3188925	3377830	-	188906		2	3298341	3301465	-	3125		same_strand	3298341	3301465	3125	100	1.7
ELMO1	ELMO1-AS1	0.694554	0.350668	1		0.978426	0.144019	0.26132	0.883714		7	36852906	37449223	-	596318		7	36997796	37013630	+	15835		opposite_strand	36997796	37013630	15835	100	2.7
ELN	ELN-AS1	0.728828	1	1		0.785992	0.397333	0.598851	0.883714		7	74027789	74069907	+	42119		7	74058905	74062308	-	3404		opposite_strand	74058905	74062308	3404	100	8.1
ENOX1	ENOX1-AS2	0.566638	0.760437	1		0.432755	0.986509	0.640368	0.883714		13	43213130	43786972	-	573843		13	43448828	43459484	+	10657		opposite_strand	43448828	43459484	10657	100	1.9
ENSG00000290183	LINC00921	1.06344	0.804567	1		0.399759	0.724624	0.612186	0.883714		16	3263800	3291029	+	27230		16	3263743	3269151	+	5409		same_strand	3263800	3269151	5352	98.9	19.7
ENTPD1	ENTPD1-AS1	1.08936	0.40226	1		0.145082	0.334429	0.271403	0.883714		10	95711779	95877266	+	165488		10	95732716	96090356	-	357641		opposite_strand	95732716	95877266	144551	40.4	87.3
EPB41L4A	EPB41L4A-AS1	0.637596	0.754742	1		0.299541	0.759112	0.472237	0.883714		5	112142441	112419313	-	276873		5	112160526	112164818	+	4293		opposite_strand	112160526	112164818	4293	100	1.6
EPHA1	EPHA1-AS1	0	0.368372	1		0.986358	0.241035	0.384664	0.883714		7	143390289	143408856	-	18568		7	143407562	143523449	+	115888		opposite_strand	143407562	143408856	1295	1.1	7
EPN2	EPN2-AS1	1.21259	0.52507	1		0.442683	0.997256	0.671523	0.883714		17	19215615	19336715	+	121101		17	19296596	19306261	-	9666		opposite_strand	19296596	19306261	9666	100	8
ERC2	ENSG00000305044	0	0.371296	1		0.977812	0.277059	0.429911	0.883714		3	55508311	56469095	-	960785		3	55749746	55753386	+	3641		opposite_strand	55749746	55753386	3641	100	0.4
ERI3	ERI3-IT1	3.40497	0.190771	1		0.141665	0.433774	0.219367	0.883714		1	44221070	44355260	-	134191		1	44243408	44244273	-	866		same_strand	44243408	44244273	866	100	0.6
ERICH3	ERICH3-AS1	0.836384	0.359105	1		0.983555	0.123645	0.233025	0.883714		1	74568117	74673792	-	105676		1	74577430	74626098	+	48669		opposite_strand	74577430	74626098	48669	100	46.1
ERVV-1	ZNF702P	0	0.230289	1		0.991724	0.212156	0.34656	0.883714		19	53013921	53016123	+	2203		19	52966896	53058563	-	91668		opposite_strand	53013921	53016123	2203	2.4	100
ETNK2	ERLNC1	3.40745	0.0660136	1		0.136745	0.423616	0.212301	0.883714		1	204131062	204152044	-	20983		1	204141404	204143327	+	1924		opposite_strand	204141404	204143327	1924	100	9.2
ETV5	ETV5-AS1	1.27622	0.672578	1		0.242513	0.644518	0.39205	0.883714		3	186046314	186110318	-	64005		3	186079170	186080947	+	1778		opposite_strand	186079170	186080947	1778	100	2.8
EVX1	EVX1-AS	1.89397	0.0381642	1		0.0838566	0.196663	0.154935	0.883714		7	27242700	27250493	+	7794		7	27241429	27247239	-	5811		opposite_strand	27242700	27247239	4540	78.1	58.2
EYA4	TARID	0.733485	0.278995	1		0.965117	0.152776	0.279303	0.883714		6	133240514	133532128	+	291615		6	133485013	133953083	-	468071		opposite_strand	133485013	133532128	47116	10.1	16.2
EZR	EZR-AS1	1.27608	0.591312	1		0.940418	0.375424	0.539988	0.883714		6	158765741	158819368	-	53628		6	158817979	158822252	+	4274		opposite_strand	158817979	158819368	1390	32.5	2.6
FAM167A	FAM167A-AS1	1.48501	0.0491437	1		0.136534	0.329612	0.252339	0.883714		8	11421476	11475908	-	54433		8	11368402	11438658	+	70257		opposite_strand	11421476	11438658	17183	24.5	31.6
FAM170B	FAM170B-AS1	0.728968	1	1		0.225708	0.640322	0.347166	0.883714		10	49131154	49134021	-	2868		10	49121834	49151555	+	29722		opposite_strand	49131154	49134021	2868	9.6	100
FAM20A	ENSG00000267461	0.52248	0.299731	1		0.986235	0.109085	0.200356	0.883714		17	68535113	68601367	-	66255		17	68557516	68582577	+	25062		opposite_strand	68557516	68582577	25062	100	37.8
FAM222A	FAM222A-AS1	0.891597	0.620827	1		0.9746	0.128308	0.239731	0.883714		12	109713825	109770495	+	56671		12	109734166	109773508	-	39343		opposite_strand	109734166	109770495	36330	92.3	64.1
FAM3D	FAM3D-AS1	0	1	1		0.972888	0.167282	0.303155	0.883714		3	58633946	58666834	-	32889		3	58607080	58644491	+	37412		opposite_strand	58633946	58644491	10546	28.2	32.1
FAM53B	FAM53B-AS1	0.805255	0.83787	1		0.400891	0.894239	0.617616	0.883714		10	124619292	124744378	-	125087		10	124703625	124714776	+	11152		opposite_strand	124703625	124714776	11152	100	8.9
FAM83A	FAM83A-AS1	0	0.607925	1		0.941194	0.377275	0.54218	0.883714		8	123178960	123210079	+	31120		8	123193501	123202743	-	9243		opposite_strand	123193501	123202743	9243	100	29.7
FANK1	FANK1-AS1	0	1	1		0.820922	0.52984	0.664388	0.883714		10	125896564	126009592	+	113029		10	125972188	125973126	-	939		opposite_strand	125972188	125973126	939	100	0.8
FAR1	FAR1-IT1	0	1	1		0.148712	0.419305	0.261366	0.883714		11	13668659	13732346	+	63688		11	13669327	13670149	+	823		same_strand	13669327	13670149	823	100	1.3
FARP1	FARP1-AS1	0	1	1		0.977944	0.277579	0.430613	0.883714		13	98142562	98455176	+	312615		13	98435405	98435840	-	436		opposite_strand	98435405	98435840	436	100	0.1
FASTKD5	UBOX5-AS1	0.728689	0.786066	1		0.332785	0.799282	0.524635	0.883714		20	3146519	3159865	-	13347		20	3106880	3150867	+	43988		opposite_strand	3146519	3150867	4349	9.9	32.6
FBXO36	ENSG00000302256	1.45916	0.520155	1		0.146378	0.41958	0.253776	0.883714		2	229922302	230013119	+	90818		2	229956168	229958745	-	2578		opposite_strand	229956168	229958745	2578	100	2.8
FER1L6	FER1L6-AS2	1.02561	0.802198	1		0.264403	0.521701	0.45735	0.883714		8	123851987	124120061	+	268075		8	124044395	124171529	-	127135		opposite_strand	124044395	124120061	75667	59.5	28.2
FEV	LINC00608	1.36174	0.537261	1		0.0942102	0.282712	0.17133	0.883714		2	218981087	218985184	-	4098		2	218974299	218989940	+	15642		opposite_strand	218981087	218985184	4098	26.2	100
FGD5	FGD5-AS1	1.12539	0.634968	1		0.227901	0.58541	0.393719	0.883714		3	14810853	14934571	+	123719		3	14920347	14948424	-	28078		opposite_strand	14920347	14934571	14225	50.7	11.5
FGF10	FGF10-AS1	0.728828	1	1		0.996626	0.161223	0.27454	0.883714		5	44300247	44389706	-	89460		5	44388732	44413989	+	25258		opposite_strand	44388732	44389706	975	3.9	1.1
FKBP1A	SDCBP2-AS1	0.772712	0.825631	1		0.286625	0.697102	0.470271	0.883714		20	1368977	1393164	-	24188		20	1325366	1378735	+	53370		opposite_strand	1368977	1378735	9759	18.3	40.3
FKBP4	ITFG2-AS1	1.76384	0.127868	1		0.248642	0.626204	0.416536	0.883714		12	2794970	2805423	+	10454		12	2668500	2812944	-	144445		opposite_strand	2794970	2805423	10454	7.2	100
FLNC	FLNC-AS1	1.50239	0.390067	1		0.120089	0.350845	0.214691	0.883714		7	128830406	128859274	+	28869		7	128850162	128862626	-	12465		opposite_strand	128850162	128859274	9113	73.1	31.6
FOCAD	FOCAD-AS1	0	1	1		0.698716	0.439547	0.570635	0.883714		9	20658309	20995955	+	337647		9	20683299	20684803	-	1505		opposite_strand	20683299	20684803	1505	100	0.4
FOXD1	FOXD1-AS1	0	1	1		0.822465	0.53179	0.666394	0.883714		5	73444827	73448777	-	3951		5	73446357	73446984	+	628		opposite_strand	73446357	73446984	628	100	15.9
FOXD3	FOXD3-AS1	1.39254	0.490516	1		0.991507	0.210306	0.34389	0.883714		1	63322567	63325128	+	2562		1	63320056	63324801	-	4746		opposite_strand	63322567	63324801	2235	47.1	87.2
FOXJ1	RNF157-AS1	0	1	1		0.822218	0.531443	0.666069	0.883714		17	76136333	76141245	-	4913		17	76138425	76154650	+	16226		opposite_strand	76138425	76141245	2821	17.4	57.4
FREM2	FREM2-AS1	0.956887	1	1		0.364594	0.871947	0.557684	0.883714		13	38687077	38887131	+	200055		13	38821798	38827570	-	5773		opposite_strand	38821798	38827570	5773	100	2.9
FSD2	SNHG21	0	0.371296	1		0.977939	0.277624	0.430661	0.883714		15	82755362	82806070	-	50709		15	82750512	82796682	+	46171		opposite_strand	82755362	82796682	41321	89.5	81.5
FTCD	FTCD-AS1	0	1	1		0.821901	0.531098	0.665674	0.883714		21	46136160	46155579	-	19420		21	46151614	46152647	+	1034		opposite_strand	46151614	46152647	1034	100	5.3
G2E3	G2E3-AS1	0.829618	0.588943	1		0.414759	0.584416	0.643594	0.883714		14	30559158	30620064	+	60907		14	30412075	30577622	-	165548		opposite_strand	30559158	30577622	18465	11.2	30.3
GABRG3	GABRG3-AS1	2.32328	0.163915	1		0.181439	0.512021	0.308931	0.883714		15	26971181	27541984	+	570804		15	27038978	27161319	-	122342		opposite_strand	27038978	27161319	122342	100	21.4
GAPDHS	TMEM147-AS1	0.463702	0.703858	1		0.977729	0.276735	0.429472	0.883714		19	35533455	35545319	+	11865		19	35540731	35546029	-	5299		opposite_strand	35540731	35545319	4589	86.6	38.7
GAS6	GAS6-AS1	0.796415	0.636136	1		0.924357	0.291531	0.483286	0.883714		13	113820549	113864076	-	43528		13	113815630	113845744	+	30115		opposite_strand	113820549	113845744	25196	83.7	57.9
GATA2	GATA2-AS1	0.679842	0.642811	1		0.946904	0.254364	0.424824	0.883714		3	128479427	128493201	-	13775		3	128488130	128539314	+	51185		opposite_strand	128488130	128493201	5072	9.9	36.8
GCC2	GCC2-AS1	0	0.59809	1		0.940299	0.375172	0.539675	0.883714		2	108449107	108509415	+	60309		2	108464797	108534258	-	69462		opposite_strand	108464797	108509415	44619	64.2	74
GNB5	ENSG00000259709	0.6707	0.535846	1		0.23677	0.627737	0.399012	0.883714		15	52115100	52191392	-	76293		15	52124561	52140246	+	15686		opposite_strand	52124561	52140246	15686	100	20.6
GNG12	GNG12-AS1	0.728968	1	1		0.955782	0.242092	0.383665	0.883714		1	67701475	67833467	-	131993		1	67832193	68202987	+	370795		opposite_strand	67832193	67833467	1275	0.3	1
GPR158	GPR158-AS1	1.70161	0.511204	1		0.225616	0.645292	0.347048	0.883714		10	25174802	25602229	+	427428		10	25158072	25176707	-	18636		opposite_strand	25174802	25176707	1906	10.2	0.4
GRID1	GRID1-AS1	0.424722	0.2971	1		0.97225	0.211993	0.359207	0.883714		10	85599552	86366795	-	767244		10	85577731	85607213	+	29483		opposite_strand	85599552	85607213	7662	26	1
GRIK1	GRIK1-AS1	0.529223	0.0634669	1		0.987722	0.114016	0.213597	0.883714		21	29536933	29940033	-	403101		21	29748175	29764002	+	15828		opposite_strand	29748175	29764002	15828	100	3.9
GRK6	PRR7-AS1	0.58826	0.613037	1		0.390781	0.891613	0.597826	0.883714		5	177403204	177442901	+	39698		5	177433655	177455513	-	21859		opposite_strand	177433655	177442901	9247	42.3	23.3
GRM7	GRM7-AS1	1.27972	0.0878815	1		0.232547	0.482895	0.407308	0.883714		3	6770001	7741533	+	971533		3	7519739	7560333	-	40595		opposite_strand	7519739	7560333	40595	100	4.2
GRTP1	GRTP1-AS1	1.52027	0.238579	1		0.0859944	0.182114	0.154277	0.883714		13	113324163	113364148	-	39986		13	113351582	113361868	+	10287		opposite_strand	113351582	113361868	10287	100	25.7
GSN	GSN-AS1	1.34398	0.578189	1		0.265776	0.663963	0.438004	0.883714		9	121207794	121332843	+	125050		9	121280768	121285530	-	4763		opposite_strand	121280768	121285530	4763	100	3.8
HAO2	ENSG00000227712	0	1	1		0.900346	0.445088	0.605541	0.883714		1	119368779	119394130	+	25352		1	119160535	119379295	-	218761		opposite_strand	119368779	119379295	10517	4.8	41.5
HAS2	HAS2-AS1	1.0208	1	1		0.176879	0.488244	0.308517	0.883714		8	121612116	121641440	-	29325		8	121639293	121994185	+	354893		opposite_strand	121639293	121641440	2148	0.6	7.3
HLA-F	HLA-F-AS1	1.70161	0.511204	1		0.898269	0.441629	0.601646	0.883714		6	29722775	29738528	+	15754		6	29707518	29828496	-	120979		opposite_strand	29722775	29738528	15754	13	100
HLCS	HLCS-AS1	1.45869	0.647565	1		0.137752	0.42568	0.213755	0.883714		21	36748626	36990236	-	241611		21	36966461	36975164	+	8704		opposite_strand	36966461	36975164	8704	100	3.6
HLX	HLX-AS1	2.04257	0.322233	1		0.136256	0.421986	0.211595	0.883714		1	220879431	220885059	+	5629		1	220832763	220881473	-	48711		opposite_strand	220879431	220881473	2043	4.2	36.3
HMBOX1	ENSG00000307762	0.355082	0.073116	1		0.982142	0.125224	0.227141	0.883714		8	28890395	29064764	+	174370		8	28980713	29002323	-	21611		opposite_strand	28980713	29002323	21611	100	12.4
HMGA2	HMGA2-AS1	1.17806	0.73681	1		0.194804	0.329952	0.324938	0.883714		12	65824460	65966291	+	141832		12	65851340	65882167	-	30828		opposite_strand	65851340	65882167	30828	100	21.7
HMMR	HMMR-AS1	0.517539	0.131728	1		0.95977	0.215351	0.372941	0.883714		5	163460203	163491941	+	31739		5	163483065	163494058	-	10994		opposite_strand	163483065	163491941	8877	80.7	28
HNF1A	HNF1A-AS1	1.82489	0.222242	1		0.104068	0.160732	0.17434	0.883714		12	120978543	121002512	+	23970		12	120941723	120980968	-	39246		opposite_strand	120978543	120980968	2426	6.2	10.1
HNF4A	HNF4A-AS1	0.886442	0.725648	1		0.887554	0.31394	0.519023	0.883714		20	44355699	44432845	+	77147		20	44359756	44395706	-	35951		opposite_strand	44359756	44395706	35951	100	46.6
HOMER3	HOMER3-AS1	1.70197	0.625331	1		0.309357	0.51166	0.479011	0.883714		19	18929201	18941261	-	12061		19	18940199	18947492	+	7294		opposite_strand	18940199	18941261	1063	14.6	8.8
HOXA10	HOXA10-AS	0.665191	0.789556	1		0.979359	0.189864	0.326574	0.883714		7	27170605	27180261	-	9657		7	27166151	27172207	+	6057		opposite_strand	27170605	27172207	1603	26.5	16.6
HOXA11	HOXA11-AS	0.566861	1	1		0.971979	0.211463	0.343275	0.883714		7	27181157	27185232	-	4076		7	27184507	27189298	+	4792		opposite_strand	27184507	27185232	726	15.2	17.8
HOXA3	HOXA-AS2	0.896512	0.793279	1		0.419075	0.706618	0.647985	0.883714		7	27106184	27152583	-	46400		7	27107777	27134302	+	26526		opposite_strand	27107777	27134302	26526	100	57.2
HOXA6	HOXA-AS3	0.299861	0.339975	1		0.841104	0.451517	0.66159	0.883714		7	27145396	27150603	-	5208		7	27129977	27155928	+	25952		opposite_strand	27145396	27150603	5208	20.1	100
HOXB2	HOXB-AS1	0	0.59809	1		0.940943	0.376759	0.541564	0.883714		17	48540894	48545109	-	4216		17	48543002	48554788	+	11787		opposite_strand	48543002	48545109	2108	17.9	50
HOXB5	HOXB-AS3	0.900508	1	1		0.184905	0.517536	0.314202	0.883714		17	48591257	48593779	-	2523		17	48549630	48606414	+	56785		opposite_strand	48591257	48593779	2523	4.4	100
HOXB6	HOXB-AS3	1.40582	0.340777	1		0.0811195	0.259062	0.153184	0.883714		17	48595751	48604992	-	9242		17	48549630	48606414	+	56785		opposite_strand	48595751	48604992	9242	16.3	100
HOXC13	HOXC13-AS	0	1	1		0.94201	0.379207	0.544498	0.883714		12	53938831	53946544	+	7714		12	53935250	53939692	-	4443		opposite_strand	53938831	53939692	862	19.4	11.2
HOXD9	HOXD-AS2	1.2013	0.766306	1		0.161308	0.282438	0.278318	0.883714		2	176122719	176124937	+	2219		2	176121611	176137098	-	15488		opposite_strand	176122719	176124937	2219	14.3	100
HPN	HPN-AS1	1.14903	0.698631	1		0.155454	0.24588	0.275036	0.883714		19	35040506	35066573	+	26068		19	35027447	35106898	-	79452		opposite_strand	35040506	35066573	26068	32.8	100
HS3ST5	HDAC2-AS2	0.980481	0.860829	1		0.265899	0.51844	0.460576	0.883714		6	114055596	114343023	-	287428		6	113969701	114548369	+	578669		opposite_strand	114055596	114343023	287428	49.7	100
HSD17B3	HSD17B3-AS1	0.850394	1	1		0.930039	0.307892	0.49115	0.883714		9	96235306	96302176	-	66871		9	96246462	96257179	+	10718		opposite_strand	96246462	96257179	10718	100	16
HTR5A	HTR5A-AS1	1.45869	0.647565	1		0.0910759	0.262955	0.157053	0.883714		7	155070324	155087392	+	17069		7	155067034	155072450	-	5417		opposite_strand	155070324	155072450	2127	39.3	12.5
IDI1	IDI2-AS1	0	0.59809	1		0.900668	0.445754	0.606245	0.883714		10	1039152	1049119	-	9968		10	1022551	1045425	+	22875		opposite_strand	1039152	1045425	6274	27.4	62.9
IER3	IER3-AS1	0	1	1		0.930072	0.307949	0.491222	0.883714		6	30743199	30744548	-	1350		6	30741859	30743736	+	1878		opposite_strand	30743199	30743736	538	28.6	39.9
IFNE	MIR31HG	1.02076	1	1		0.940311	0.375275	0.539774	0.883714		9	21480839	21482313	-	1475		9	21364605	21591906	-	227302		same_strand	21480839	21482313	1475	0.6	100
IGF2BP2	IGF2BP2-AS1	0.544726	0.0905485	1		0.937082	0.258174	0.438808	0.883714		3	185643130	185825042	-	181913		3	185712528	185729787	+	17260		opposite_strand	185712528	185729787	17260	100	9.5
IGFBP7	IGFBP7-AS1	1.70161	0.511204	1		0.70584	0.44359	0.575072	0.883714		4	57030773	57110385	-	79613		4	57109736	57207459	+	97724		opposite_strand	57109736	57110385	650	0.7	0.8
IGSF11	IGSF11-AS1	0.391972	0.302221	1		0.999442	0.0972085	0.17589	0.883714		3	118900557	119146068	-	245512		3	118943072	118948241	+	5170		opposite_strand	118943072	118948241	5170	100	2.1
IGSF21	IGSF21-AS1	1.17057	0.59842	1		0.223953	0.588829	0.385115	0.883714		1	18107798	18378483	+	270686		1	18159971	18179346	-	19376		opposite_strand	18159971	18179346	19376	100	7.2
IL5RA	CNTN4-AS1	1.91532	0.40373	1		0.182764	0.509937	0.303294	0.883714		3	3066324	3126613	-	60290		3	3039033	3069242	-	30210		same_strand	3066324	3069242	2919	9.7	4.8
IL6R	IL6R-AS1	2.55267	0.415403	1		0.819696	0.528299	0.662796	0.883714		1	154405193	154469450	+	64258		1	154402328	154406564	-	4237		opposite_strand	154405193	154406564	1372	32.4	2.1
INHBA	INHBA-AS1	0.574701	0.192115	1		0.892033	0.396505	0.619656	0.883714		7	41667168	41705834	-	38667		7	41693884	41779388	+	85505		opposite_strand	41693884	41705834	11951	14	30.9
IPO9	IPO9-AS1	0	1	1		0.177891	0.508916	0.29603	0.883714		1	201829149	201884291	+	55143		1	201688259	201829559	-	141301		opposite_strand	201829149	201829559	411	0.3	0.7
IQCA1	GBX2-AS1	1.27608	0.591312	1		0.226308	0.650548	0.348016	0.883714		2	236324147	236507535	-	183389		2	236163968	236431663	+	267696		opposite_strand	236324147	236431663	107517	40.2	58.6
IQCH	IQCH-AS1	0.917371	0.514005	1		0.419652	0.769687	0.657353	0.883714		15	67254786	67502260	+	247475		15	67290636	67521898	-	231263		opposite_strand	67290636	67502260	211625	91.5	85.5
ISM1	ISM1-AS1	0	0.59809	1		0.899796	0.444244	0.604567	0.883714		20	13221274	13300651	+	79378		20	13237420	13239696	-	2277		opposite_strand	13237420	13239696	2277	100	2.9
ITFG1	ITFG1-AS1	0.992368	1	1		0.166948	0.457334	0.296121	0.883714		16	47154387	47464149	-	309763		16	47144260	47162749	+	18490		opposite_strand	47154387	47162749	8363	45.2	2.7
ITFG2	ITFG2-AS1	0	1	1		0.978041	0.278081	0.431272	0.883714		12	2812622	2859791	+	47170		12	2668500	2812944	-	144445		opposite_strand	2812622	2812944	323	0.2	0.7
ITGB5	ITGB5-AS1	0.566192	0.390635	1		0.99974	0.0747307	0.140486	0.883714		3	124761948	124901418	-	139471		3	124781155	124787757	+	6603		opposite_strand	124781155	124787757	6603	100	4.7
ITPKB	ITPKB-AS1	0.573317	0.168239	1		0.884611	0.36568	0.581053	0.883714		1	226631690	226739323	-	107634		1	226668897	226676345	+	7449		opposite_strand	226668897	226676345	7449	100	6.9
ITPR1	ENSG00000235978	1.57156	0.50618	1		0.189971	0.517649	0.321844	0.883714		3	4493345	4847506	+	354162		3	4764242	4887293	-	123052		opposite_strand	4764242	4847506	83265	67.7	23.5
JARID2	JARID2-AS1	1.1343	0.698862	1		0.237188	0.630487	0.384539	0.883714		6	15246069	15522042	+	275974		6	15247815	15248634	-	820		opposite_strand	15247815	15248634	820	100	0.3
JAZF1	JAZF1-AS1	2.55267	0.415403	1		0.138484	0.422835	0.214805	0.883714		7	27830573	28180795	-	350223		7	28180322	28243917	+	63596		opposite_strand	28180322	28180795	474	0.7	0.1
JMJD1C	JMJD1C-AS1	0	0.383804	1		0.964716	0.323824	0.485134	0.883714		10	63167221	63521850	-	354630		10	63465184	63502929	+	37746		opposite_strand	63465184	63502929	37746	100	10.6
KAZN	KAZN-AS1	0	0.383804	1		0.978578	0.280512	0.43445	0.883714		1	13892792	15118043	+	1225252		1	14338825	14419973	-	81149		opposite_strand	14338825	14419973	81149	100	6.6
KCNMB2	KCNMB2-AS1	1.05405	0.494099	1		0.213428	0.50782	0.382751	0.883714		3	178272932	178844429	+	571498		3	178526505	178948804	-	422300		opposite_strand	178526505	178844429	317925	75.3	55.6
KCNQ1	KCNQ1-AS1	1.0618	0.545554	1		0.410387	0.582888	0.647627	0.883714		11	2444654	2849105	+	404452		11	2840135	2871662	-	31528		opposite_strand	2840135	2849105	8971	28.5	2.2
KCTD21	KCTD21-AS1	1.27636	0.724574	1		0.189039	0.512735	0.320449	0.883714		11	78171249	78188626	-	17378		11	78139654	78187685	+	48032		opposite_strand	78171249	78187685	16437	34.2	94.6
KDM4A	KDM4A-AS1	0.746108	0.692024	1		0.288141	0.750784	0.47505	0.883714		1	43650149	43705518	+	55370		1	43685123	43708138	-	23016		opposite_strand	43685123	43705518	20396	88.6	36.8
KIAA1614	KIAA1614-AS1	1.53194	0.458568	1		0.27849	0.758099	0.443167	0.883714		1	180912897	180951614	+	38718		1	180949699	180954887	-	5189		opposite_strand	180949699	180951614	1916	36.9	4.9
KIF9	KIF9-AS1	1.09914	0.679256	1		0.321191	0.764645	0.526283	0.883714		3	47227998	47283451	-	55454		3	47164024	47246601	+	82578		opposite_strand	47227998	47246601	18604	22.5	33.5
KIRREL1	KIRREL1-IT1	1.57274	0.248271	1		0.097883	0.305591	0.180189	0.883714		1	157993273	158100262	+	106990		1	158025550	158031166	+	5617		same_strand	158025550	158031166	5617	100	5.3
KIZ	KIZ-AS1	0.866965	0.310358	1		0.35692	0.866339	0.58097	0.883714		20	21125983	21246622	+	120640		20	21154023	21218289	-	64267		opposite_strand	21154023	21218289	64267	100	53.3
KLF3	KLF3-AS1	0	1	1		0.815807	0.372875	0.524832	0.883714		4	38664197	38701517	+	37321		4	38594512	38664952	-	70441		opposite_strand	38664197	38664952	756	1.1	2
KMT2E	KMT2E-AS1	1.70161	0.511204	1		0.2125	0.635419	0.32891	0.883714		7	104940943	105115019	+	174077		7	104894628	105014321	-	119694		opposite_strand	104940943	105014321	73379	61.3	42.2
KRT7	KRT7-AS	1.70161	0.511204	1		0.899614	0.443901	0.604188	0.883714		12	52232520	52252186	+	19667		12	52245048	52247448	-	2401		opposite_strand	52245048	52247448	2401	100	12.2
L3MBTL4	L3MBTL4-AS1	1.20171	0.674809	1		0.287153	0.70058	0.473381	0.883714		18	5954706	6415237	-	460532		18	6256747	6260934	+	4188		opposite_strand	6256747	6260934	4188	100	0.9
LACTB2	LACTB2-AS1	0.892766	0.669027	1		0.919097	0.385128	0.610925	0.883714		8	70635318	70669185	-	33868		8	70608494	70663279	+	54786		opposite_strand	70635318	70663279	27962	51	82.6
LAMA5	LAMA5-AS1	1.09381	0.750602	1		0.148827	0.423284	0.257614	0.883714		20	62307955	62367312	-	59358		20	62352970	62356482	+	3513		opposite_strand	62352970	62356482	3513	100	5.9
LAMP5	LAMP5-AS1	0	0.607925	1		0.940425	0.375484	0.540038	0.883714		20	9514358	9530524	+	16167		20	9505177	9514998	-	9822		opposite_strand	9514358	9514998	641	6.5	4
LAMTOR5	LAMTOR5-AS1	1.09395	0.816568	1		0.310658	0.743503	0.499879	0.883714		1	110401249	110407942	-	6694		1	110347116	110443817	+	96702		opposite_strand	110401249	110407942	6694	6.9	100
LARGE1	LARGE-AS1	1.04312	0.897784	1		0.378931	0.857109	0.600339	0.883714		22	33162226	33922841	-	760616		22	33725007	33750843	+	25837		opposite_strand	33725007	33750843	25837	100	3.4
LCMT1	LCMT1-AS2	0.720592	0.245193	1		0.934749	0.216285	0.379207	0.883714		16	25111731	25178231	+	66501		16	25140570	25149051	-	8482		opposite_strand	25140570	25149051	8482	100	12.8
LDLRAD4	LDLRAD4-AS1	0.892771	1	1		0.442907	0.965345	0.668478	0.883714		18	13217498	13652755	+	435258		18	13419421	13427480	-	8060		opposite_strand	13419421	13427480	8060	100	1.9
LEMD1	LEMD1-AS1	0	0.0589366	1		0.977993	0.277932	0.431072	0.883714		1	205381378	205455954	-	74577		1	205373219	205422954	+	49736		opposite_strand	205381378	205422954	41577	83.6	55.8
LHFPL3	LHFPL3-AS1	1.1734	0.274	1		0.255825	0.672145	0.442013	0.883714		7	104328603	104908561	+	579959		7	104738597	104804107	-	65511		opposite_strand	104738597	104804107	65511	100	11.3
LIF	LIF-AS2	0	1	1		0.825623	0.535871	0.670568	0.883714		22	30240453	30246759	-	6307		22	30246205	30246998	+	794		opposite_strand	30246205	30246759	555	69.9	8.8
LIMS1	LIMS1-AS1	0	0.59809	1		0.963564	0.320192	0.480527	0.883714		2	108533671	108687246	+	153576		2	108676795	108678601	-	1807		opposite_strand	108676795	108678601	1807	100	1.2
LIPE	LIPE-AS1	1.00896	1	1		0.31045	0.809032	0.513597	0.883714		19	42401497	42427388	-	25892		19	42387222	42796422	+	409201		opposite_strand	42401497	42427388	25892	6.3	100
LIX1L	LIX1L-AS1	0.829799	0.514334	1		0.313231	0.793795	0.518812	0.883714		1	145933423	145958017	-	24595		1	145926590	145959179	+	32590		opposite_strand	145933423	145958017	24595	75.5	100
LNX1	LNX1-AS1	1.0031	1	1		0.211007	0.530303	0.373122	0.883714		4	53459301	53701405	-	242105		4	53496400	53549583	+	53184		opposite_strand	53496400	53549583	53184	100	22
LOXL1	LOXL1-AS1	0.637783	1	1		0.963825	0.321067	0.481614	0.883714		15	73925989	73952137	+	26149		15	73898471	73928296	-	29826		opposite_strand	73925989	73928296	2308	7.7	8.8
LPP	LPP-AS1	1.02079	1	1		0.332964	0.793052	0.524876	0.883714		3	188153284	188890671	+	737388		3	188562238	188568949	-	6712		opposite_strand	188562238	188568949	6712	100	0.9
LRP1	LRP1-AS	1.27636	0.724574	1		0.238249	0.631054	0.386047	0.883714		12	57128483	57213361	+	84879		12	57144620	57147692	-	3073		opposite_strand	57144620	57147692	3073	100	3.6
LRP11	RAET1E-AS1	0.850548	1	1		0.363771	0.984704	0.538366	0.883714		6	149818757	149864359	-	45603		6	149863494	149919514	+	56021		opposite_strand	149863494	149864359	866	1.5	1.9
LRP4	LRP4-AS1	1.19771	0.541099	1		0.180267	0.483837	0.320063	0.883714		11	46856717	46918642	-	61926		11	46846373	46874421	+	28049		opposite_strand	46856717	46874421	17705	63.1	28.6
LRRD1	CYP51A1-AS1	1.0869	0.547525	1		0.262516	0.508838	0.452146	0.883714		7	92141643	92179531	-	37889		7	92134563	92180725	+	46163		opposite_strand	92141643	92179531	37889	82.1	100
LSAMP	LSAMP-AS1	0	0.145409	1		0.996613	0.161048	0.274266	0.883714		3	115802374	117997592	-	2195219		3	116299633	116370090	+	70458		opposite_strand	116299633	116370090	70458	100	3.2
LZTS1	LZTS1-AS1	0.933097	0.891043	1		0.255111	0.68142	0.435277	0.883714		8	20246165	20303963	-	57799		8	20275773	20290458	+	14686		opposite_strand	20275773	20290458	14686	100	25.4
MACC1	MACC1-AS1	1.32464	0.238123	1		0.0843049	0.282011	0.161289	0.883714		7	20134655	20217404	-	82750		7	20121053	20153542	+	32490		opposite_strand	20134655	20153542	18888	58.1	22.8
MACROD2	MACROD2-AS1	0.981727	0.910417	1		0.323086	0.68922	0.538003	0.883714		20	13995369	16053197	+	2057829		20	14884250	14929535	-	45286		opposite_strand	14884250	14929535	45286	100	2.2
MAP3K14	MAP3K14-AS1	0.765201	1	1		0.971485	0.21226	0.35961	0.883714		17	45263119	45317029	-	53911		17	45247905	45269836	+	21932		opposite_strand	45263119	45269836	6718	30.6	12.5
MAP3K20	MAP3K20-AS1	1.11174	0.364456	1		0.138726	0.368654	0.260054	0.883714		2	173075435	173268015	+	192581		2	173166446	173282036	-	115591		opposite_strand	173166446	173268015	101570	87.9	52.7
MAPKAPK5	MAPKAPK5-AS1	1.27622	0.672578	1		0.321273	0.825538	0.481619	0.883714		12	111842013	111902222	+	60210		12	111839758	111842902	-	3145		opposite_strand	111842013	111842902	890	28.3	1.5
MCCC1	MCCC1-AS1	0.637783	1	1		0.898491	0.442057	0.602111	0.883714		3	183015218	183116075	-	100858		3	183016255	183017808	+	1554		opposite_strand	183016255	183017808	1554	100	1.5
MCM8	MCM8-AS1	0.412913	0.195037	1		0.975876	0.183298	0.320406	0.883714		20	5950652	5998977	+	48326		20	5990797	6007366	-	16570		opposite_strand	5990797	5998977	8181	49.4	16.9
MDC1	MDC1-AS1	0.63741	0.607232	1		0.971606	0.212493	0.35995	0.883714		6	30699807	30717447	-	17641		6	30703067	30713184	+	10118		opposite_strand	30703067	30713184	10118	100	57.4
MDFIC2	SAMMSON	1.11038	0.350451	1		0.198187	0.474747	0.356866	0.883714		3	70194479	70312638	-	118160		3	69999550	70518064	+	518515		opposite_strand	70194479	70312638	118160	22.8	100
MEF2C	MEF2C-AS2	0.517539	0.131728	1		0.955135	0.220881	0.382406	0.883714		5	88717117	88904257	-	187141		5	88675845	88779088	+	103244		opposite_strand	88717117	88779088	61972	60	33.1
MGAT3	MGAT3-AS1	0	1	1		0.363788	0.87117	0.556683	0.883714		22	39457012	39492194	+	35183		22	39475807	39476822	-	1016		opposite_strand	39475807	39476822	1016	100	2.9
MIF	MIF-AS1	0	1	1		0.704546	0.441871	0.573187	0.883714		22	23894383	23895227	+	845		22	23894426	23898930	-	4505		opposite_strand	23894426	23895227	802	17.8	94.9
MIPEP	ENSG00000289332	0	1	1		0.964393	0.322826	0.483855	0.883714		13	23730189	23889400	-	159212		13	23715152	23735399	+	20248		opposite_strand	23730189	23735399	5211	25.7	3.3
MIS18A	MIS18A-AS1	0	1	1		0.822821	0.532287	0.666891	0.883714		21	32268228	32279049	-	10822		21	32277863	32280999	+	3137		opposite_strand	32277863	32279049	1187	37.8	11
MKNK1	MKNK1-AS1	1.11425	0.740213	1		0.213031	0.5443	0.36988	0.883714		1	46557407	46616843	-	59437		1	46538611	46570255	+	31645		opposite_strand	46557407	46570255	12849	40.6	21.6
MME	MME-AS1	1.05647	0.791778	1		0.823465	0.412623	0.640357	0.883714		3	155024124	155183704	+	159581		3	155158370	155183285	-	24916		opposite_strand	155158370	155183285	24916	100	15.6
MNX1	MNX1-AS1	Inf	0.163834	1		0.994039	0.0705497	0.139943	0.883714		7	156994051	157010663	-	16613		7	157007750	157017621	+	9872		opposite_strand	157007750	157010663	2914	29.5	17.5
MORC2	MORC2-AS1	1.37544	0.477229	1		0.15073	0.423242	0.266986	0.883714		22	30925130	30968774	-	43645		22	30922294	30932449	+	10156		opposite_strand	30925130	30932449	7320	72.1	16.8
MRGPRG	MRGPRG-AS1	Inf	0.163834	1		0.841411	0.389111	0.616693	0.883714		11	3217944	3218813	-	870		11	3217488	3223132	+	5645		opposite_strand	3217944	3218813	870	15.4	100
MRPS16	DNAJC9-AS1	0	0.383804	1		0.986327	0.240853	0.38441	0.883714		10	73248843	73252693	-	3851		10	73247341	73276984	+	29644		opposite_strand	73248843	73252693	3851	13	100
MSC	MSC-AS1	0	1	1		0.70301	0.441137	0.572416	0.883714		8	71841560	71844412	-	2853		8	71828167	72118393	+	290227		opposite_strand	71841560	71844412	2853	1	100
MTCL1	GACAT2	2.55347	0.256387	1		0.139389	0.155571	0.210201	0.883714		18	8705556	8832778	+	127223		18	8695856	8707721	-	11866		opposite_strand	8705556	8707721	2166	18.3	1.7
MTMR3	HORMAD2-AS1	0.974652	1	1		0.268773	0.685712	0.454026	0.883714		22	29883169	30030868	+	147700		22	30008740	30080480	-	71741		opposite_strand	30008740	30030868	22129	30.8	15
MTOR	MTOR-AS1	0.149674	0.0353105	1		0.988744	0.154614	0.27278	0.883714		1	11106535	11262556	-	156022		1	11143898	11149537	+	5640		opposite_strand	11143898	11149537	5640	100	3.6
MYB	MYB-AS1	0	1	1		0.964348	0.322753	0.483752	0.883714		6	135181308	135219173	+	37866		6	135195083	135195995	-	913		opposite_strand	135195083	135195995	913	100	2.4
MYCN	MYCNOS	0.637783	1	1		0.986419	0.24144	0.385216	0.883714		2	15940550	15947007	+	6458		2	15918350	15943052	-	24703		opposite_strand	15940550	15943052	2503	10.1	38.8
MYH1	MYHAS	1.23022	0.507249	1		0.177242	0.473249	0.315914	0.883714		17	10492307	10518542	-	26236		17	10291816	10684235	+	392420		opposite_strand	10492307	10518542	26236	6.7	100
MYH8	MYHAS	0.934049	1	1		0.279198	0.673144	0.46733	0.883714		17	10390322	10421950	-	31629		17	10291816	10684235	+	392420		opposite_strand	10390322	10421950	31629	8.1	100
MYLK	MYLK-AS1	0.816927	0.539883	1		0.926946	0.232205	0.403101	0.883714		3	123610049	123884332	-	274284		3	123584354	123716399	+	132046		opposite_strand	123610049	123716399	106351	80.5	38.8
MYO5B	SNHG22	0.823397	0.528587	1		0.907867	0.290955	0.48684	0.883714		18	49822789	50195164	-	372376		18	49813944	49851059	+	37116		opposite_strand	49822789	49851059	28271	76.2	7.6
MYRIP	EIF1B-AS1	0.823225	0.176066	1		0.987261	0.1046	0.201051	0.883714		3	39808914	40260321	+	451408		3	40061110	40453341	-	392232		opposite_strand	40061110	40260321	199212	50.8	44.1
MZF1	MZF1-AS1	0.584181	0.247672	1		0.883729	0.316995	0.518648	0.883714		19	58561931	58573575	-	11645		19	58558591	58605223	+	46633		opposite_strand	58561931	58573575	11645	25	100
NAALADL2	NAALADL2-AS3	0.977433	0.940938	1		0.868693	0.427856	0.664903	0.883714		3	174438573	175810548	+	1371976		3	175079307	175115295	-	35989		opposite_strand	175079307	175115295	35989	100	2.6
NALCN	NALCN-AS1	0.805556	1	1		0.386334	0.974498	0.592563	0.883714		13	101053776	101416508	-	362733		13	100708325	101081764	+	373440		opposite_strand	101053776	101081764	27989	7.5	7.7
NARF	NARF-AS1	0.425017	0.707353	1		0.316489	0.829372	0.475581	0.883714		17	82458180	82490537	+	32358		17	82476597	82477924	-	1328		opposite_strand	82476597	82477924	1328	100	4.1
NAV1	IPO9-AS1	1.07046	0.530589	1		0.203877	0.502992	0.366014	0.883714		1	201539127	201826969	+	287843		1	201688259	201829559	-	141301		opposite_strand	201688259	201826969	138711	98.2	48.2
NCAM1	NCAM1-AS1	0.887377	1	1		0.447899	0.97587	0.669057	0.883714		11	112961275	113278436	+	317162		11	113265137	113274032	-	8896		opposite_strand	113265137	113274032	8896	100	2.8
NCBP2	NCBP2-AS1	1.8038	0.252086	1		0.33515	0.803174	0.527673	0.883714		3	196935402	196942594	-	7193		3	196939877	196942534	+	2658		opposite_strand	196939877	196942534	2658	100	37
NCF4	NCF4-AS1	0.477672	0.258751	1		0.956757	0.238477	0.402382	0.883714		22	36860988	36878017	+	17030		22	36847367	36870486	-	23120		opposite_strand	36860988	36870486	9499	41.1	55.8
NCKAP5	NCKAP5-AS2	1.17806	0.73681	1		0.837119	0.450666	0.66064	0.883714		2	132671788	133568463	-	896676		2	133264968	133285490	+	20523		opposite_strand	133264968	133285490	20523	100	2.3
NCOA7	NCOA7-AS1	0.53195	0.0704345	1		0.969011	0.16835	0.302943	0.883714		6	125781161	125932034	+	150874		6	125797856	125818858	-	21003		opposite_strand	125797856	125818858	21003	100	13.9
NDFIP2	NDFIP2-AS1	0	1	1		0.953688	0.24417	0.42446	0.883714		13	79481155	79556077	+	74923		13	79422549	79481950	-	59402		opposite_strand	79481155	79481950	796	1.3	1.1
NDUFB2	NDUFB2-AS1	0	0.59809	1		0.815201	0.372636	0.524562	0.883714		7	140690777	140722790	+	32014		7	140695336	140697103	-	1768		opposite_strand	140695336	140697103	1768	100	5.5
NEXN	NEXN-AS1	0.850471	1	1		0.424849	0.921666	0.630992	0.883714		1	77888513	77943895	+	55383		1	77881348	77889539	-	8192		opposite_strand	77888513	77889539	1027	12.5	1.9
NFIA	NFIA-AS2	0.665191	0.789556	1		0.436923	0.974624	0.652498	0.883714		1	60865259	61462788	+	597530		1	60912675	61056885	-	144211		opposite_strand	60912675	61056885	144211	100	24.1
NFYC	NFYC-AS1	0.784971	1	1		0.998636	0.124707	0.219482	0.883714		1	40691648	40771603	+	79956		1	40669089	40692086	-	22998		opposite_strand	40691648	40692086	439	1.9	0.5
NIFK	NIFK-AS1	0	1	1		0.898191	0.441464	0.601482	0.883714		2	121726945	121736911	-	9967		2	121649320	121728567	+	79248		opposite_strand	121726945	121728567	1623	2	16.3
NKAIN4	FLJ16779	0	1	1		0.82144	0.530461	0.665039	0.883714		20	63240784	63272694	-	31911		20	63253978	63261615	+	7638		opposite_strand	63253978	63261615	7638	100	23.9
NLGN1	NLGN1-AS1	1.12089	0.70346	1		0.367313	0.623187	0.581034	0.883714		3	173396284	174294372	+	898089		3	173910498	173920796	-	10299		opposite_strand	173910498	173920796	10299	100	1.1
NMBR	NMBR-AS1	0	1	1		0.899908	0.312395	0.496952	0.883714		6	142058330	142147122	-	88793		6	142088233	142089219	+	987		opposite_strand	142088233	142089219	987	100	1.1
NOP14	NOP14-AS1	1.32903	0.269524	1		0.18452	0.529521	0.328612	0.883714		4	2937933	2963406	-	25474		4	2934876	2961738	+	26863		opposite_strand	2937933	2961738	23806	88.6	93.5
NPSR1	NPSR1-AS1	1.16849	0.24198	1		0.24552	0.545164	0.428164	0.883714		7	34658218	34878332	+	220115		7	34287269	34871582	-	584314		opposite_strand	34658218	34871582	213365	36.5	96.9
NPTN	NPTN-IT1	1.27636	0.724574	1		0.30002	0.757961	0.472881	0.883714		15	73560014	73634134	-	74121		15	73567012	73569294	-	2283		same_strand	73567012	73569294	2283	100	3.1
NR6A1	MIR181A2HG	0.940581	0.804945	1		0.352581	0.817122	0.573487	0.883714		9	124517275	124771311	-	254037		9	124658400	124698635	+	40236		opposite_strand	124658400	124698635	40236	100	15.8
NRSN2	NRSN2-AS1	2.55427	0.171597	1		0.963903	0.321354	0.481966	0.883714		20	346782	359660	+	12879		20	316860	348490	-	31631		opposite_strand	346782	348490	1709	5.4	13.3
NTM	NTM-AS1	1.02076	1	1		0.225763	0.646171	0.347237	0.883714		11	131370478	132336822	+	966345		11	131622451	131663635	-	41185		opposite_strand	131622451	131663635	41185	100	4.3
NTRK3	NTRK3-AS1	1.18788	0.579055	1		0.10229	0.22708	0.188505	0.883714		15	87859751	88256791	-	397041		15	88252666	88271066	+	18401		opposite_strand	88252666	88256791	4126	22.4	1
NUCB1	NUCB1-AS1	1.1956	0.593204	1		0.245521	0.687369	0.416324	0.883714		19	48900050	48923473	+	23424		19	48910930	48918926	-	7997		opposite_strand	48910930	48918926	7997	100	34.1
OBSCN	OBSCN-AS1	0.283173	0.346403	1		0.902265	0.350057	0.544464	0.883714		1	228208044	228378876	+	170833		1	228203503	228213664	-	10162		opposite_strand	228208044	228213664	5621	55.3	3.3
OGFR	OGFR-AS1	1.70161	0.511204	1		0.821427	0.530486	0.665046	0.883714		20	62804835	62814000	+	9166		20	62800601	62805971	-	5371		opposite_strand	62804835	62805971	1137	21.2	12.4
OIP5	OIP5-AS1	0	1	1		0.871715	0.396865	0.60856	0.883714		15	41309273	41332591	-	23319		15	41283958	41322392	+	38435		opposite_strand	41309273	41322392	13120	34.1	56.3
OSBPL10	OSBPL10-AS1	0.65714	0.33087	1		0.97314	0.220523	0.381712	0.883714		3	31657912	32077580	-	419669		3	31703986	31721652	+	17667		opposite_strand	31703986	31721652	17667	100	4.2
P4HA3	P4HA3-AS1	0	1	1		0.977633	0.276222	0.428809	0.883714		11	74235801	74311640	-	75840		11	74311362	74324705	+	13344		opposite_strand	74311362	74311640	279	2.1	0.4
PAPPA	PAPPA-AS2	0.46315	0.259329	1		0.80528	0.415567	0.634482	0.883714		9	116153791	116402321	+	248531		9	116285829	116288769	-	2941		opposite_strand	116285829	116288769	2941	100	1.2
PARD6G	PARD6G-AS1	1.00896	1	1		0.398892	0.906125	0.624871	0.883714		18	80157232	80247514	-	90283		18	80147907	80179839	+	31933		opposite_strand	80157232	80179839	22608	70.8	25
PAXBP1	PAXBP1-AS1	1.19226	0.529552	1		0.26162	0.344003	0.441706	0.883714		21	32733899	32771792	-	37894		21	32728079	32747065	+	18987		opposite_strand	32733899	32747065	13167	69.3	34.7
PCBP1	PCBP1-AS1	1.82489	0.222242	1		0.155633	0.433173	0.272267	0.883714		2	70087477	70089203	+	1727		2	69962263	70089206	-	126944		opposite_strand	70087477	70089203	1727	1.4	100
PCBP2	ENSG00000257379	0	0.371296	1		0.986201	0.240185	0.383466	0.883714		12	53452102	53481162	+	29061		12	53441741	53467528	+	25788		same_strand	53452102	53467528	15427	59.8	53.1
PCDH9	PCDH9-AS2	1.03689	0.73528	1		0.136603	0.435158	0.256648	0.883714		13	66302834	67230445	-	927612		13	66825169	66929890	+	104722		opposite_strand	66825169	66929890	104722	100	11.3
PCDHGA4	ENSG00000273557	1.6136	0.282972	1		0.220964	0.586193	0.373014	0.883714		5	141355021	141512975	+	157955		5	141468465	141471528	+	3064		same_strand	141468465	141471528	3064	100	1.9
PCF11	PCF11-AS1	5.10797	0.128001	1		0.138858	0.427703	0.215327	0.883714		11	83156988	83187451	+	30464		11	83185521	83187036	-	1516		opposite_strand	83185521	83187036	1516	100	5
PCSK6	PCSK6-AS1	0.509871	0.563123	1		0.398896	0.980968	0.601394	0.883714		15	101289784	101525202	-	235419		15	101334437	101337532	+	3096		opposite_strand	101334437	101337532	3096	100	1.3
PDZRN3	PDZRN3-AS1	1.09395	0.816568	1		0.211372	0.555298	0.361488	0.883714		3	73382431	73624941	-	242511		3	73621603	73627906	+	6304		opposite_strand	73621603	73624941	3339	53	1.4
PEX5L	PEX5L-AS2	1.29982	0.178003	1		0.147816	0.45092	0.272116	0.883714		3	179794958	180037053	-	242096		3	179898194	179921899	+	23706		opposite_strand	179898194	179921899	23706	100	9.8
PIERCE2	DNAAF4-CCPG1	0.900046	0.879551	1		0.437257	0.860588	0.666707	0.883714		15	55408495	55418798	+	10304		15	55355248	55498360	-	143113		opposite_strand	55408495	55418798	10304	7.2	100
PIK3CD	PIK3CD-AS2	1.34263	0.188954	1		0.23964	0.558725	0.41288	0.883714		1	9629889	9729114	+	99226		1	9672405	9687604	-	15200		opposite_strand	9672405	9687604	15200	100	15.3
PITPNM2	PITPNM2-AS1	0.728828	1	1		0.951809	0.391932	0.59476	0.883714		12	122983480	123151090	-	167611		12	123081384	123084755	+	3372		opposite_strand	123081384	123084755	3372	100	2
PKIA	PKIA-AS1	1.0372	0.827011	1		0.266149	0.513613	0.45333	0.883714		8	78516340	78605267	+	88928		8	78167633	78558507	-	390875		opposite_strand	78516340	78558507	42168	10.8	47.4
PKN2	PKN2-AS1	1.02078	1	1		0.87797	0.394875	0.598046	0.883714		1	88684222	88836255	+	152034		1	87620803	88685450	-	1064648		opposite_strand	88684222	88685450	1229	0.1	0.8
PKP4	PKP4-AS1	1.20213	0.607453	1		0.0883712	0.27815	0.167488	0.883714		2	158456952	158682879	+	225928		2	158658337	158776987	-	118651		opposite_strand	158658337	158682879	24543	20.7	10.9
PLA2G4E	PLA2G4E-AS1	0.977208	1	1		0.198224	0.519084	0.346275	0.883714		15	41981394	42051190	-	69797		15	41972763	41999094	+	26332		opposite_strand	41981394	41999094	17701	67.2	25.4
PLAU	C10orf55	1.10979	0.798501	1		0.376518	0.535816	0.585413	0.883714		10	73909177	73917496	+	8320		10	73908103	73922810	-	14708		opposite_strand	73909177	73917496	8320	56.6	100
PLCG1	PLCG1-AS1	1.70161	0.511204	1		0.2264	0.642989	0.348123	0.883714		20	41136960	41196801	+	59842		20	41098019	41138003	-	39985		opposite_strand	41136960	41138003	1044	2.6	1.7
PLCH1	PLCH1-AS1	0	1	1		0.247371	0.511201	0.426613	0.883714		3	155375580	155745071	-	369492		3	155449184	155457753	+	8570		opposite_strand	155449184	155457753	8570	100	2.3
PLCL2	PLCL2-AS1	0.850548	1	1		0.321555	0.828813	0.481984	0.883714		3	16802651	17090604	+	287954		3	17042742	17056145	-	13404		opposite_strand	17042742	17056145	13404	100	4.7
PLCXD2	PLCXD2-AS1	3.40497	0.190771	1		0.138572	0.425943	0.214923	0.883714		3	111674676	111846447	+	171772		3	111676736	111677433	-	698		opposite_strand	111676736	111677433	698	100	0.4
PLSCR5	PLSCR5-AS1	0	1	1		0.821166	0.530131	0.664694	0.883714		3	146576555	146605346	-	28792		3	146589602	146590325	+	724		opposite_strand	146589602	146590325	724	100	2.5
PMCH	HELLPAR	0	1	1		0.198887	0.456437	0.356444	0.883714		12	102196459	102197833	-	1375		12	102197585	102402596	+	205012		opposite_strand	102197585	102197833	249	0.1	18.1
PNKD	CATIP-AS2	0.629106	0.151912	1		0.966592	0.173573	0.311214	0.883714		2	218269651	218346793	+	77143		2	218326247	218358002	-	31756		opposite_strand	218326247	218346793	20547	64.7	26.6
POLH	POLH-AS1	1.49036	0.332925	1		0.250021	0.629091	0.418518	0.883714		6	43576185	43620523	+	44339		6	43588230	43591362	-	3133		opposite_strand	43588230	43591362	3133	100	7.1
POPDC3	BVES-AS1	0.868182	0.85564	1		0.932646	0.326093	0.527364	0.883714		6	105157900	105180014	-	22115		6	105136217	105200152	+	63936		opposite_strand	105157900	105180014	22115	34.6	100
POU2AF3	COLCA1	0.164208	0.0511318	1		0.952063	0.190096	0.324871	0.883714		11	111298546	111308735	+	10190		11	111290787	111305498	-	14712		opposite_strand	111298546	111305498	6953	47.3	68.2
POU5F1B	CASC8	Inf	0.163834	1		0.979849	0.292696	0.450406	0.883714		8	127322183	127420066	+	97884		8	127289667	127482139	-	192473		opposite_strand	127322183	127420066	97884	50.9	100
POU6F2	POU6F2-AS2	0.721358	0.142174	1		0.886828	0.301708	0.504191	0.883714		7	38977909	39493095	+	515187		7	38980370	39013552	-	33183		opposite_strand	38980370	39013552	33183	100	6.4
PPFIA2	PPFIA2-AS1	1.05356	0.768846	1		0.399928	0.747529	0.629827	0.883714		12	81257975	81759553	-	501579		12	81270669	81312422	+	41754		opposite_strand	81270669	81312422	41754	100	8.3
PPP1R26	PPP1R26-AS1	0	0.607925	1		0.963834	0.321146	0.481707	0.883714		9	135479079	135488893	+	9815		9	135417086	135480777	-	63692		opposite_strand	135479079	135480777	1699	2.7	17.3
PRKG1	PRKG1-AS1	1.26105	0.174991	1		0.107674	0.249682	0.203207	0.883714		10	50990888	52298423	+	1307536		10	52167104	52315122	-	148019		opposite_strand	52167104	52298423	131320	88.7	10
PRMT5	PRMT5-AS1	0.637596	0.754742	1		0.996558	0.160229	0.273011	0.883714		14	22920525	22929408	-	8884		14	22918947	22926900	+	7954		opposite_strand	22920525	22926900	6376	80.2	71.8
PROX1	PROX1-AS1	0	1	1		0.116373	0.353257	0.21137	0.883714		1	213983181	214041510	+	58330		1	213817751	213988508	-	170758		opposite_strand	213983181	213988508	5328	3.1	9.1
PRR7	PRR7-AS1	0	0.368372	1		0.964021	0.321654	0.482367	0.883714		5	177446445	177456286	+	9842		5	177433655	177455513	-	21859		opposite_strand	177446445	177455513	9069	41.5	92.1
PRRX2	PRRX2-AS1	1.70378	0.205551	1		0.216201	0.425472	0.366233	0.883714		9	129665647	129722674	+	57028		9	129712891	129718747	-	5857		opposite_strand	129712891	129718747	5857	100	10.3
PTOV1	PTOV1-AS2	0.850471	1	1		0.954669	0.240648	0.38167	0.883714		19	49850735	49860744	+	10010		19	49856970	49859289	-	2320		opposite_strand	49856970	49859289	2320	100	23.2
PTPN22	AP4B1-AS1	1.53608	0.123219	1		0.15457	0.449766	0.278356	0.883714		1	113813811	113871753	-	57943		1	113812379	113901237	+	88859		opposite_strand	113813811	113871753	57943	65.2	100
PXN	PXN-AS1	1.37544	0.477229	1		0.279588	0.506091	0.455417	0.883714		12	120210439	120265771	-	55333		12	120201260	120213401	+	12142		opposite_strand	120210439	120213401	2963	24.4	5.4
RAB11B	RAB11B-AS1	0	0.59809	1		0.940124	0.374834	0.53926	0.883714		19	8389981	8404434	+	14454		19	8368304	8390685	-	22382		opposite_strand	8389981	8390685	705	3.1	4.9
RAB11FIP2	ENSG00000231104	0	1	1		0.18645	0.508849	0.32065	0.883714		10	118004916	118046941	-	42026		10	118017487	118045810	+	28324		opposite_strand	118017487	118045810	28324	100	67.4
RABGAP1L	RABGAP1L-AS1	2.55427	0.171597	1		0.130947	0.382648	0.22222	0.883714		1	174159410	174995308	+	835899		1	174934947	174954277	-	19331		opposite_strand	174934947	174954277	19331	100	2.3
RAD21	RAD21-AS1	2.04257	0.322233	1		0.285387	0.764436	0.434784	0.883714		8	116845934	116874776	-	28843		8	116874424	116876868	+	2445		opposite_strand	116874424	116874776	353	14.4	1.2
RAD50	TH2LCRR	1.92243	0.0281017	1		0.0772111	0.248793	0.148475	0.883714		5	132556019	132646349	+	90331		5	132629735	132664272	-	34538		opposite_strand	132629735	132646349	16615	48.1	18.4
RASA2	RASA2-IT1	0.637783	1	1		0.926778	0.275262	0.424424	0.883714		3	141487027	141615344	+	128318		3	141525133	141526121	+	989		same_strand	141525133	141526121	989	100	0.8
RASGRF2	CKMT2-AS1	1.04751	0.819071	1		0.200262	0.374621	0.354019	0.883714		5	80960363	81230162	+	269800		5	81201341	81301582	-	100242		opposite_strand	81201341	81230162	28822	28.8	10.7
RASSF1	RASSF1-AS1	0	1	1		0.364614	0.873723	0.557732	0.883714		3	50329782	50340980	-	11199		3	50337425	50338300	+	876		opposite_strand	50337425	50338300	876	100	7.8
RBM12B	RBM12B-AS1	2.55427	0.171597	1		0.938382	0.370857	0.534479	0.883714		8	93728155	93741017	-	12863		8	93740121	93740773	+	653		opposite_strand	93740121	93740773	653	100	5.1
RBM5	SEMA3F-AS1	0.527246	0.347975	1		0.974687	0.228682	0.387038	0.883714		3	50088919	50119021	+	30103		3	50116022	50156085	-	40064		opposite_strand	50116022	50119021	3000	7.5	10
RBM8A	LIX1L-AS1	0.637783	1	1		0.226226	0.643917	0.347911	0.883714		1	145921556	145927678	-	6123		1	145926590	145959179	+	32590		opposite_strand	145926590	145927678	1089	3.3	17.8
RBMS3	RBMS3-AS3	1.22844	0.0376157	1		0.131466	0.370113	0.248165	0.883714		3	28574791	30010391	+	1435601		3	29054570	29290726	-	236157		opposite_strand	29054570	29290726	236157	100	16.5
RBPMS	RBPMS-AS1	0.900508	1	1		0.335633	0.802253	0.5283	0.883714		8	30384511	30572256	+	187746		8	30380582	30385401	-	4820		opposite_strand	30384511	30385401	891	18.5	0.5
RCC1	SNHG3	0.592413	0.330561	1		0.898892	0.28205	0.465924	0.883714		1	28505943	28539300	+	33358		1	28505980	28510892	+	4913		same_strand	28505980	28510892	4913	100	14.7
RERG	RERG-AS1	0.805556	1	1		0.390817	0.971452	0.591919	0.883714		12	15107783	15348675	-	240893		12	15151923	15155283	+	3361		opposite_strand	15151923	15155283	3361	100	1.4
REV3L	TRAF3IP2-AS1	0.510123	1	1		0.977862	0.277313	0.430273	0.883714		6	111299028	111483715	-	184688		6	111483389	111598784	+	115396		opposite_strand	111483389	111483715	327	0.3	0.2
RGL4	GUSBP11	0.728968	1	1		0.320481	0.833671	0.480615	0.883714		22	23688136	23699176	+	11041		22	23630618	23717423	-	86806		opposite_strand	23688136	23699176	11041	12.7	100
RHOA	RHOA-IT1	2.55427	0.171597	1		0.13173	0.385619	0.223438	0.883714		3	49359139	49412998	-	53860		3	49365145	49367006	-	1862		same_strand	49365145	49367006	1862	100	3.5
RIOK2	LIX1-AS1	1.31972	0.355372	1		0.182167	0.94505	0.322812	0.883714		5	97160867	97183247	-	22381		5	97089075	97439742	+	350668		opposite_strand	97160867	97183247	22381	6.4	100
RNASEH2B	RNASEH2B-AS1	0	1	1		0.940554	0.375838	0.540449	0.883714		13	50909747	51024120	+	114374		13	50862172	50910789	-	48618		opposite_strand	50909747	50910789	1043	2.1	0.9
RNF216	ENSG00000309716	0.872572	0.487282	1		0.890565	0.322347	0.533335	0.883714		7	5620047	5781696	-	161650		7	5683316	5703272	+	19957		opposite_strand	5683316	5703272	19957	100	12.3
RNF217	RNF217-AS1	2.04257	0.322233	1		0.314599	0.828342	0.473092	0.883714		6	124962437	125092633	+	130197		6	124644434	124963587	-	319154		opposite_strand	124962437	124963587	1151	0.4	0.9
RNF43	TSPOAP1-AS1	0.805815	0.272962	1		0.975395	0.137586	0.256515	0.883714		17	58353676	58417595	-	63920		17	58324472	58415766	+	91295		opposite_strand	58353676	58415766	62091	68	97.1
RNFT1	TBC1D3P1-DHX40P1	1.39254	0.490516	1		0.234554	0.631534	0.380833	0.883714		17	59952240	59964761	-	12522		17	59962363	60019053	-	56691		same_strand	59962363	59964761	2399	4.2	19.2
ROR1	ROR1-AS1	0.796427	0.149096	1		0.926889	0.298284	0.502694	0.883714		1	63774017	64181498	+	407482		1	64094379	64171342	-	76964		opposite_strand	64094379	64171342	76964	100	18.9
RORB	RORB-AS1	1.21573	0.602891	1		0.429397	0.978532	0.636541	0.883714		9	74497335	74693177	+	195843		9	74123425	74499127	-	375703		opposite_strand	74497335	74499127	1793	0.5	0.9
RPS6KA2	RPS6KA2-AS1	2.27094	0.248327	1		0.0843647	0.249137	0.151536	0.883714		6	166409364	166906451	-	497088		6	166903698	166904835	+	1138		opposite_strand	166903698	166904835	1138	100	0.2
RPS6KB2	RPS6KB2-AS1	1.57156	0.50618	1		0.84068	0.45268	0.662889	0.883714		11	67428460	67435401	+	6942		11	67431367	67435399	-	4033		opposite_strand	67431367	67435399	4033	100	58.1
RRP7A	SERHL	0.665191	0.789556	1		0.384823	0.884728	0.590631	0.883714		22	42507982	42519800	-	11819		22	42500254	42512564	+	12311		opposite_strand	42507982	42512564	4583	37.2	38.8
SAMD12	SAMD12-AS1	0	1	1		0.82049	0.529314	0.663848	0.883714		8	118189455	118622112	-	432658		8	118620498	118906164	+	285667		opposite_strand	118620498	118622112	1615	0.6	0.4
SCEL	SCEL-AS1	0.611852	0.608944	1		0.812055	0.436527	0.654265	0.883714		13	77535674	77645263	+	109590		13	77599755	77606551	-	6797		opposite_strand	77599755	77606551	6797	100	6.2
SCHIP1	IQCJ-SCHIP1-AS1	0.927806	1	1		0.437863	0.97086	0.653556	0.883714		3	159273244	159897629	+	624386		3	159765387	159768748	-	3362		opposite_strand	159765387	159768748	3362	100	0.5
SEC62	SEC62-AS1	0.755609	0.808395	1		0.182195	0.496627	0.314145	0.883714		3	169966635	169998373	+	31739		3	169978536	169985715	-	7180		opposite_strand	169978536	169985715	7180	100	22.6
SEMA3F	SEMA3F-AS1	3.06543	0.129513	1		0.0911419	0.265164	0.157146	0.883714		3	50155045	50189075	+	34031		3	50116022	50156085	-	40064		opposite_strand	50155045	50156085	1041	2.6	3.1
SEMA5A	SEMA5A-AS1	1.39314	0.444543	1		0.265725	0.509243	0.43493	0.883714		5	9035033	9546075	-	511043		5	9511333	9518086	+	6754		opposite_strand	9511333	9518086	6754	100	1.3
SERHL2	RRP7BP	0.985828	1	1		0.908013	0.279258	0.469223	0.883714		22	42553617	42574382	+	20766		22	42555212	42582039	-	26828		opposite_strand	42555212	42574382	19171	71.5	92.3
SERTAD4	SERTAD4-AS1	1.02079	1	1		0.164232	0.47557	0.280749	0.883714		1	210232796	210246631	+	13836		1	210231448	210234208	-	2761		opposite_strand	210232796	210234208	1413	51.2	10.2
SIAH2	ERICH6-AS1	0	1	1		0.898759	0.442478	0.602595	0.883714		3	150741125	150763477	-	22353		3	150703365	150758392	+	55028		opposite_strand	150741125	150758392	17268	31.4	77.3
SIDT1	SIDT1-AS1	1.1343	0.698862	1		0.414586	0.986112	0.601431	0.883714		3	113532555	113629714	+	97160		3	113588748	113590189	-	1442		opposite_strand	113588748	113590189	1442	100	1.5
SIRPG	SIRPG-AS1	0.841354	0.548788	1		0.950211	0.287088	0.481884	0.883714		20	1629152	1657779	-	28628		20	1633508	1648472	+	14965		opposite_strand	1633508	1648472	14965	100	52.3
SIX5	DM1-AS	0	0.235797	1		0.991454	0.209946	0.34336	0.883714		19	45764785	45769252	-	4468		19	45767796	45772504	+	4709		opposite_strand	45767796	45769252	1457	30.9	32.6
SKAP1	SKAP1-AS1	1.23846	0.380612	1		0.190696	0.431405	0.339394	0.883714		17	48133437	48430275	-	296839		17	48185938	48204529	+	18592		opposite_strand	48185938	48204529	18592	100	6.3
SLAMF8	SNHG28	0.900508	1	1		0.317333	0.801085	0.504436	0.883714		1	159826811	159837492	+	10682		1	159834480	159855071	-	20592		opposite_strand	159834480	159837492	3013	14.6	28.2
SLC16A12	SLC16A12-AS1	0.784083	0.637815	1		0.425364	0.949782	0.651774	0.883714		10	89430299	89556641	-	126343		10	89432116	89468140	+	36025		opposite_strand	89432116	89468140	36025	100	28.5
SLC16A4	LAMTOR5-AS1	0.944569	0.904659	1		0.784352	0.434233	0.666584	0.883714		1	110362851	110391082	-	28232		1	110347116	110443817	+	96702		opposite_strand	110362851	110391082	28232	29.2	100
SLC25A21	SLC25A21-AS1	0	0.59809	1		0.96405	0.321718	0.48247	0.883714		14	36677921	37172606	-	494686		14	37171888	37173811	+	1924		opposite_strand	37171888	37172606	719	37.4	0.1
SLC25A30	TPT1-AS1	0	1	1		0.823632	0.533308	0.66805	0.883714		13	45393316	45418455	-	25140		13	45341345	45417975	+	76631		opposite_strand	45393316	45417975	24660	32.2	98.1
SLC25A34	SLC25A34-AS1	1.45869	0.647565	1		0.363347	0.98737	0.537905	0.883714		1	15736258	15741392	+	5135		1	15739759	15749896	-	10138		opposite_strand	15739759	15741392	1634	16.1	31.8
SLC26A4	SLC26A4-AS1	0	1	1		0.338432	0.783221	0.541969	0.883714		7	107660828	107717809	+	56982		7	107650260	107662204	-	11945		opposite_strand	107660828	107662204	1377	11.5	2.4
SLC39A12	SLC39A12-AS1	1.10394	0.839463	1		0.396511	0.893844	0.609311	0.883714		10	17951839	18043292	+	91454		10	18001786	18010562	-	8777		opposite_strand	18001786	18010562	8777	100	9.6
SLC6A1	SLC6A1-AS1	1.05961	0.865331	1		0.417064	0.809436	0.641549	0.883714		3	10992186	11039247	+	47062		3	11006098	11019224	-	13127		opposite_strand	11006098	11019224	13127	100	27.9
SLC9A3	SLC9A3-AS1	0.509871	0.563123	1		0.999778	0.0769923	0.142622	0.883714		5	470456	524449	-	53994		5	473236	480884	+	7649		opposite_strand	473236	480884	7649	100	14.2
SLC9A9	SLC9A9-AS1	0.995836	1	1		0.426256	0.785009	0.650732	0.883714		3	143265222	143848485	-	583264		3	143342246	143347071	+	4826		opposite_strand	143342246	143347071	4826	100	0.8
SLFNL1	SLFNL1-AS1	0.680171	1	1		0.998594	0.123633	0.21775	0.883714		1	41015589	41023237	-	7649		1	41014590	41043890	+	29301		opposite_strand	41015589	41023237	7649	26.1	100
SLIT1	SLIT1-AS1	0	1	1		0.963766	0.320848	0.481347	0.883714		10	96998038	97185959	-	187922		10	97102756	97104355	+	1600		opposite_strand	97102756	97104355	1600	100	0.9
SMAD5	SMAD5-AS1	1.45869	0.647565	1		0.08872	0.263081	0.153262	0.883714		5	136132845	136188747	+	55903		5	136129504	136134890	-	5387		opposite_strand	136132845	136134890	2046	38	3.7
SMAD9	SMAD9-IT1	0	1	1		0.702231	0.44114	0.572394	0.883714		13	36844831	36920887	-	76057		13	36849366	36850046	-	681		same_strand	36849366	36850046	681	100	0.9
SMARCA5	SMARCA5-AS1	1.27622	0.672578	1		0.361554	0.596536	0.549124	0.883714		4	143513702	143557486	+	43785		4	143513027	143514635	-	1609		opposite_strand	143513702	143514635	934	58	2.1
SMG6	ENSG00000262810	0	1	1		0.897537	0.44041	0.600277	0.883714		17	2059839	2303785	-	243947		17	2089681	2101560	+	11880		opposite_strand	2089681	2101560	11880	100	4.9
SMIM14	UGDH-AS1	1.07979	0.596033	1		0.315076	0.567156	0.525114	0.883714		4	39546336	39638902	-	92567		4	39527713	39594707	+	66995		opposite_strand	39546336	39594707	48372	72.2	52.3
SMIM43	PP12613	0	1	1		0.151072	0.428403	0.265075	0.883714		4	121758881	121765427	-	6547		4	121764585	121768810	+	4226		opposite_strand	121764585	121765427	843	19.9	12.9
SNAP25	SNAP25-AS1	1.09227	0.542849	1		0.0826844	0.188053	0.150175	0.883714		20	10172395	10308258	+	135864		20	10006381	10368848	-	362468		opposite_strand	10172395	10308258	135864	37.5	100
SNAP47	SNAP47-AS1	1.59645	0.372046	1		0.191198	0.519389	0.323686	0.883714		1	227728200	227781826	+	53627		1	227743831	227747191	-	3361		opposite_strand	227743831	227747191	3361	100	6.3
SNCA	SNCA-AS1	2.55267	0.415403	1		0.142982	0.432766	0.221246	0.883714		4	89700345	89838315	-	137971		4	89836394	89842294	+	5901		opposite_strand	89836394	89838315	1922	32.6	1.4
SNCAIP	MGC32805	1.0309	0.903243	1		0.407808	0.830536	0.636243	0.883714		5	122311354	122464219	+	152866		5	122436497	122479208	-	42712		opposite_strand	122436497	122464219	27723	64.9	18.1
SND1	SND1-IT1	1.1343	0.698862	1		0.239777	0.63671	0.388202	0.883714		7	127652194	128092609	+	440416		7	127997597	128000077	+	2481		same_strand	127997597	128000077	2481	100	0.6
SNRK	SNRK-AS1	5.10586	0.300837	1		0.186539	0.873021	0.331611	0.883714		3	43286512	43424764	+	138253		3	43346923	43352152	-	5230		opposite_strand	43346923	43352152	5230	100	3.8
SORCS3	SORCS3-AS1	3.06543	0.129513	1		0.247114	0.109422	0.17881	0.883714		10	104641290	105265242	+	623953		10	104664608	104666216	-	1609		opposite_strand	104664608	104666216	1609	100	0.3
SOX12	NRSN2-AS1	1.38135	0.328657	1		0.138967	0.300232	0.250475	0.883714		20	325552	330224	+	4673		20	316860	348490	-	31631		opposite_strand	325552	330224	4673	14.8	100
SP2	SP2-AS1	0.954213	0.920027	1		0.936647	0.243403	0.421546	0.883714		17	47896150	47928957	+	32808		17	47873927	47941417	-	67491		opposite_strand	47896150	47928957	32808	48.6	100
SPAG5	SPAG5-AS1	0	1	1		0.981808	0.184528	0.305894	0.883714		17	28577565	28599025	-	21461		17	28598790	28617377	+	18588		opposite_strand	28598790	28599025	236	1.3	1.1
SPATA32	MAP3K14-AS1	0.566415	0.462398	1		0.914345	0.436053	0.653773	0.883714		17	45254393	45262094	-	7702		17	45247905	45269836	+	21932		opposite_strand	45254393	45262094	7702	35.1	100
SPDYE1	POLR2J4	1.09395	0.816568	1		0.326024	0.770622	0.523469	0.883714		7	43997897	44010124	+	12228		7	43940895	44040670	-	99776		opposite_strand	43997897	44010124	12228	12.3	100
SPPL2C	MAPT-AS1	1.70197	0.625331	1		0.967022	0.333358	0.497171	0.883714		17	45844881	45847067	+	2187		17	45799390	45895704	-	96315		opposite_strand	45844881	45847067	2187	2.3	100
SPRR5	LINC01527	0	1	1		0.89972	0.444087	0.604412	0.883714		1	152947206	152949255	+	2050		1	152930040	152949210	-	19171		opposite_strand	152947206	152949210	2005	10.5	97.8
SRGAP3	THUMPD3-AS1	0.981443	1	1		0.30952	0.753938	0.496535	0.883714		3	8980591	9363053	-	382463		3	9349689	9398625	-	48937		same_strand	9349689	9363053	13365	27.3	3.5
SSBP3	SSBP3-AS1	0	1	1		0.899993	0.444564	0.604927	0.883714		1	54225432	54413479	-	188048		1	54236440	54239063	+	2624		opposite_strand	54236440	54239063	2624	100	1.4
SSH2	ABHD15-AS1	0.899406	0.479124	1		0.929178	0.361851	0.587335	0.883714		17	29625938	29930276	-	304339		17	29560547	29707090	+	146544		opposite_strand	29625938	29707090	81153	55.4	26.7
SSTR5	SSTR5-AS1	1.39254	0.490516	1		0.306898	0.939787	0.468756	0.883714		16	1063867	1081454	+	17588		16	1064081	1078731	-	14651		opposite_strand	1064081	1078731	14651	100	83.3
ST6GAL2	ENSG00000227294	0	0.371296	1		0.955167	0.240761	0.381779	0.883714		2	106801600	106887108	-	85509		2	106834464	106841207	+	6744		opposite_strand	106834464	106841207	6744	100	7.9
ST7	ST7-AS2	1.12489	0.17614	1		0.115027	0.463602	0.220205	0.883714		7	116953238	117230176	+	276939		7	117072072	117146480	-	74409		opposite_strand	117072072	117146480	74409	100	26.9
STARD13	STARD13-AS	1.1344	0.282244	1		0.385525	0.759975	0.617148	0.883714		13	33103137	33350630	-	247494		13	33180401	33281584	+	101184		opposite_strand	33180401	33281584	101184	100	40.9
STAU2	STAU2-AS1	1.19296	0.441149	1		0.937226	0.367468	0.586533	0.883714		8	73420369	73747708	-	327340		8	73420004	73441526	+	21523		opposite_strand	73420369	73441526	21158	98.3	6.5
STEAP1	STEAP2-AS1	1.20213	0.607453	1		0.398917	0.911579	0.620732	0.883714		7	90154456	90164829	+	10374		7	89882353	90211665	-	329313		opposite_strand	90154456	90164829	10374	3.2	100
STEAP3	STEAP3-AS1	0	1	1		0.898886	0.442684	0.602822	0.883714		2	119223831	119265652	+	41822		2	119244422	119270714	-	26293		opposite_strand	119244422	119265652	21231	80.7	50.8
STX18	STX18-AS1	1.13458	0.81288	1		0.337121	0.630212	0.536959	0.883714		4	4415742	4542346	-	126605		4	4542090	4821468	+	279379		opposite_strand	4542090	4542346	257	0.1	0.2
STXBP5	STXBP5-AS1	0	1	1		0.821039	0.530007	0.664546	0.883714		6	147204180	147391010	+	186831		6	146824501	147204677	-	380177		opposite_strand	147204180	147204677	498	0.1	0.3
SUPT4H1	TSPOAP1-AS1	1.27693	0.498558	1		0.120581	0.356145	0.218392	0.883714		17	58345175	58353093	-	7919		17	58324472	58415766	+	91295		opposite_strand	58345175	58353093	7919	8.7	100
SYNE1	SYNE1-AS1	0.637783	1	1		0.411395	0.988724	0.597743	0.883714		6	152121687	152637801	-	516115		6	152380489	152381777	+	1289		opposite_strand	152380489	152381777	1289	100	0.2
SYNJ2	SYNJ2-IT1	0	1	1		0.940205	0.375041	0.539499	0.883714		6	157981863	158099176	+	117314		6	158001107	158002383	+	1277		same_strand	158001107	158002383	1277	100	1.1
SYNPR	SYNPR-AS1	0.980186	0.903764	1		0.341606	0.961889	0.561868	0.883714		3	63228315	63616924	+	388610		3	63421300	63645637	-	224338		opposite_strand	63421300	63616924	195625	87.2	50.3
TAS2R41	EPHA1-AS1	1.27608	0.591312	1		0.139861	0.42812	0.216868	0.883714		7	143477873	143478796	+	924		7	143407562	143523449	+	115888		same_strand	143477873	143478796	924	0.8	100
TAS2R60	EPHA1-AS1	0	1	1		0.8993	0.443377	0.603606	0.883714		7	143443453	143444409	+	957		7	143407562	143523449	+	115888		same_strand	143443453	143444409	957	0.8	100
TBX2	TBX2-AS1	0.449483	0.262463	1		0.970664	0.150829	0.268521	0.883714		17	61399843	61409466	+	9624		17	61361666	61413305	-	51640		opposite_strand	61399843	61409466	9624	18.6	100
TCF4	TCF4-AS1	0.986524	1	1		0.25659	0.509159	0.440437	0.883714		18	55222185	55664787	-	442603		18	55452533	55482940	+	30408		opposite_strand	55452533	55482940	30408	100	6.9
TCF7L1	ENSG00000300535	1.27608	0.591312	1		0.898298	0.441685	0.601708	0.883714		2	85133392	85310387	+	176996		2	85132419	85134533	-	2115		opposite_strand	85133392	85134533	1142	54	0.6
TFAP2A	TFAP2A-AS1	0.927657	1	1		0.401103	0.891791	0.620091	0.883714		6	10393186	10419659	-	26474		6	10409340	10457192	+	47853		opposite_strand	10409340	10419659	10320	21.6	39
TGFA	ENSG00000294895	1.02076	1	1		0.898332	0.441764	0.601796	0.883714		2	70447284	70554193	-	106910		2	70479417	70481629	-	2213		same_strand	70479417	70481629	2213	100	2.1
TGFB2	TGFB2-AS1	0.728828	1	1		0.184839	0.51418	0.30638	0.883714		1	218345336	218444619	+	99284		1	218344145	218347866	-	3722		opposite_strand	218345336	218347866	2531	68	2.5
TGFB3	TGFB3-AS1	0	1	1		0.840722	0.448762	0.65853	0.883714		14	75958097	75983011	-	24915		14	75970924	75971587	+	664		opposite_strand	75970924	75971587	664	100	2.7
THAP7	THAP7-AS1	1.27608	0.591312	1		0.227206	0.64278	0.349237	0.883714		22	20999104	21002196	-	3093		22	21001536	21010342	+	8807		opposite_strand	21001536	21002196	661	7.5	21.4
THAP9	THAP9-AS1	0	1	1		0.818621	0.526895	0.66138	0.883714		4	82900684	82919969	+	19286		4	82893009	82900960	-	7952		opposite_strand	82900684	82900960	277	3.5	1.4
THOC7	THOC7-AS1	0	1	1		0.704894	0.443922	0.575441	0.883714		3	63833870	63863868	-	29999		3	63860645	63861819	+	1175		opposite_strand	63860645	63861819	1175	100	3.9
THTPA	ZFHX2-AS1	1.02079	1	1		0.309005	0.801938	0.4935	0.883714		14	23555988	23560271	+	4284		14	23511760	23560778	+	49019		same_strand	23555988	23560271	4284	8.7	100
TINAGL1	LINC01226	0.850317	1	1		0.999769	0.0761159	0.141097	0.883714		1	31576485	31587686	+	11202		1	31506209	31583306	+	77098		same_strand	31576485	31583306	6822	8.8	60.9
TMC3	TMC3-AS1	0.687287	0.184936	1		0.918974	0.383882	0.608164	0.883714		15	81331088	81374213	-	43126		15	81324301	81696991	+	372691		opposite_strand	81331088	81374213	43126	11.6	100
TMEM108	TMEM108-AS1	0.680171	1	1		0.986389	0.241239	0.384946	0.883714		3	133038391	133397775	+	359385		3	133245603	133257207	-	11605		opposite_strand	133245603	133257207	11605	100	3.2
TMEM202	TMEM202-AS1	0	1	1		0.955492	0.2406	0.381523	0.883714		15	72398302	72408367	+	10066		15	72406416	72475168	-	68753		opposite_strand	72406416	72408367	1952	2.8	19.4
TMEM255B	GAS6-AS1	0.242647	0.241551	1		0.991482	0.210132	0.34363	0.883714		13	113759226	113816995	+	57770		13	113815630	113845744	+	30115		same_strand	113815630	113816995	1366	4.5	2.4
TMEM26	TMEM26-AS1	2.55267	0.415403	1		0.141906	0.429353	0.219698	0.883714		10	61406642	61453381	-	46740		10	61452639	61493433	+	40795		opposite_strand	61452639	61453381	743	1.8	1.6
TMEM44	TMEM44-AS1	0	0.146254	1		0.994499	0.182088	0.304526	0.883714		3	194587673	194633689	-	46017		3	194583969	194590263	+	6295		opposite_strand	194587673	194590263	2591	41.2	5.6
TMEM82	SLC25A34-AS1	1.2256	0.627404	1		0.149644	0.421545	0.265273	0.883714		1	15742499	15747982	+	5484		1	15739759	15749896	-	10138		opposite_strand	15742499	15747982	5484	54.1	100
TMPO	TMPO-AS1	1.27608	0.591312	1		0.822332	0.531715	0.666279	0.883714		12	98515561	98550351	+	34791		12	98512791	98516422	-	3632		opposite_strand	98515561	98516422	862	23.7	2.5
TNFRSF14	TNFRSF14-AS1	0	1	1		0.13976	0.430038	0.216619	0.883714		1	2555639	2565382	+	9744		1	2540861	2557059	-	16199		opposite_strand	2555639	2557059	1421	8.8	14.6
TNK2	TNK2-AS1	0	1	1		0.94146	0.377945	0.54298	0.883714		3	195863364	195911945	-	48582		3	195908076	195913986	+	5911		opposite_strand	195908076	195911945	3870	65.5	8
TONSL	TONSL-AS1	0.850548	1	1		0.314693	0.824662	0.47322	0.883714		8	144428775	144444440	-	15666		8	144437675	144439971	+	2297		opposite_strand	144437675	144439971	2297	100	14.7
TP53I13	ABHD15-AS1	0.268243	0.232276	1		0.998661	0.125554	0.220835	0.883714		17	29566052	29573157	+	7106		17	29560547	29707090	+	146544		same_strand	29566052	29573157	7106	4.8	100
TPM1	TPM1-AS	1.02078	1	1		0.267936	0.712833	0.436383	0.883714		15	63042620	63071915	+	29296		15	62971190	63049387	-	78198		opposite_strand	63042620	63049387	6768	8.7	23.1
TRAPPC9	ENSG00000289741	0.728828	1	1		0.877579	0.394031	0.597032	0.883714		8	139727725	140458579	-	730855		8	140023724	140096538	-	72815		same_strand	140023724	140096538	72815	100	10
TRDN	TRDN-AS1	1.20334	0.177102	1		0.0833184	0.193884	0.151991	0.883714		6	123216339	123637189	-	420851		6	123389421	123511509	+	122089		opposite_strand	123389421	123511509	122089	100	29
TRIM13	DLEU2	1.05133	0.806862	1		0.18	0.493067	0.322396	0.883714		13	49995888	50020481	+	24594		13	49956669	50126118	-	169450		opposite_strand	49995888	50020481	24594	14.5	100
TRIM31	TRIM31-AS1	1.53277	0.421454	1		0.337674	0.805593	0.530919	0.883714		6	30102897	30113090	-	10194		6	30100827	30114724	+	13898		opposite_strand	30102897	30113090	10194	73.3	100
TRIM36	TRIM36-IT1	1.70161	0.511204	1		0.225766	0.650124	0.347248	0.883714		5	115124762	115180546	-	55785		5	115148764	115149644	-	881		same_strand	115148764	115149644	881	100	1.6
TRPM2	TRPM2-AS	0.546131	0.464731	1		0.995948	0.110788	0.202534	0.883714		21	44350163	44443081	+	92919		21	44414588	44425272	-	10685		opposite_strand	44414588	44425272	10685	100	11.5
TTC21B	TTC21B-AS1	1.29449	0.287485	1		0.0853065	0.269377	0.163169	0.883714		2	165857475	165953851	-	96377		2	165933749	165949891	+	16143		opposite_strand	165933749	165949891	16143	100	16.7
TTC39A	TTC39A-AS1	0	0.59809	1		0.941034	0.376923	0.541762	0.883714		1	51287258	51345116	-	57859		1	51329616	51335410	+	5795		opposite_strand	51329616	51335410	5795	100	10
TTLL7	ENSG00000303457	0.541775	0.257784	1		0.916928	0.281746	0.465916	0.883714		1	83865024	83999150	-	134127		1	83860630	83879869	+	19240		opposite_strand	83865024	83879869	14846	77.2	11.1
TUBA3FP	THAP7-AS1	0.463426	0.410545	1		0.908108	0.344196	0.537045	0.883714		22	21008193	21014292	-	6100		22	21001536	21010342	+	8807		opposite_strand	21008193	21010342	2150	24.4	35.2
TYMS	TYMSOS	2.55267	0.415403	1		0.136054	0.425789	0.211291	0.883714		18	657653	673578	+	15926		18	630886	658352	-	27467		opposite_strand	657653	658352	700	2.5	4.4
UBE2D4	POLR2J4	0.990214	1	1		0.0915693	0.506947	0.172116	0.883714		7	43926436	43956136	+	29701		7	43940895	44040670	-	99776		opposite_strand	43940895	43956136	15242	15.3	51.3
UBE2E1	UBE2E1-AS1	0.268243	0.232276	1		0.999109	0.109322	0.195297	0.883714		3	23805955	23891640	+	85686		3	23803695	23806905	-	3211		opposite_strand	23805955	23806905	951	29.6	1.1
UBOX5	UBOX5-AS1	0.835939	0.347746	1		0.988678	0.0702513	0.138308	0.883714		20	3107573	3160196	-	52624		20	3106880	3150867	+	43988		opposite_strand	3107573	3150867	43295	98.4	82.3
UCHL3	LMO7-AS1	0	1	1		0.822261	0.531579	0.666167	0.883714		13	75549483	75606020	+	56538		13	75604700	75636023	-	31324		opposite_strand	75604700	75606020	1321	4.2	2.3
UNC5B	UNC5B-AS1	0	1	1		0.899556	0.443902	0.604178	0.883714		10	71212570	71302864	+	90295		10	71217219	71218308	-	1090		opposite_strand	71217219	71218308	1090	100	1.2
USP12	USP12-AS1	0.900508	1	1		0.27795	0.705548	0.450606	0.883714		13	27066156	27171811	-	105656		13	27110354	27183514	+	73161		opposite_strand	27110354	27171811	61458	84	58.2
USP54	PPP3CB-AS1	1.35036	0.204516	1		0.133835	0.623933	0.246684	0.883714		10	73497538	73626117	-	128580		10	73495297	73520070	+	24774		opposite_strand	73497538	73520070	22533	91	17.5
UST	UST-AS1	0.72841	0.669159	1		0.437655	0.966373	0.660481	0.883714		6	148747030	149076990	+	329961		6	148952637	148964696	-	12060		opposite_strand	148952637	148964696	12060	100	3.7
VAV3	VAV3-AS1	0.510123	1	1		0.964287	0.322736	0.483718	0.883714		1	107571161	107965180	-	394020		1	107964367	108076020	+	111654		opposite_strand	107964367	107965180	814	0.7	0.2
VCAN	VCAN-AS1	1.34078	0.136571	1		0.0788393	0.264922	0.15328	0.883714		5	83471618	83582303	+	110686		5	83531352	83581320	-	49969		opposite_strand	83531352	83581320	49969	100	45.1
VIM	VIM-AS1	3.40497	0.190771	1		0.139057	0.428633	0.21562	0.883714		10	17228241	17237593	+	9353		10	17214239	17230029	-	15791		opposite_strand	17228241	17230029	1789	11.3	19.1
VPS13A	VPS13A-AS1	2.04257	0.322233	1		0.940561	0.375873	0.54048	0.883714		9	77177445	77421537	+	244093		9	77176594	77178201	-	1608		opposite_strand	77177445	77178201	757	47.1	0.3
VPS52	HCG25	2.40755	0.0520903	1		0.15488	0.294536	0.270615	0.883714		6	33250272	33272047	-	21776		6	33248510	33260681	+	12172		opposite_strand	33250272	33260681	10410	85.5	47.8
VSIG8	ENSG00000272668	1.27622	0.672578	1		0.41652	0.989899	0.603686	0.883714		1	159854316	159862657	-	8342		1	159854870	159892740	+	37871		opposite_strand	159854870	159862657	7788	20.6	93.4
VWC2L	ENSG00000197585	0.620238	0.0727837	1		0.984953	0.144727	0.265919	0.883714		2	214411054	214578976	+	167923		2	214241676	214684246	-	442571		opposite_strand	214411054	214578976	167923	37.9	100
WASF3	WASF3-AS1	1.12346	0.511439	1		0.138293	0.301292	0.256606	0.883714		13	26557683	26688948	+	131266		13	26606544	26641793	-	35250		opposite_strand	26606544	26641793	35250	100	26.9
WDFY3	WDFY3-AS1	1.07463	0.782452	1		0.0930124	0.28359	0.16931	0.883714		4	84668765	84966690	-	297926		4	84796614	84810403	+	13790		opposite_strand	84796614	84810403	13790	100	4.6
WDR7	ENSG00000298431	1.1343	0.698862	1		0.243043	0.642492	0.392789	0.883714		18	56651343	57029811	+	378469		18	56888187	56890756	-	2570		opposite_strand	56888187	56890756	2570	100	0.7
WDR86	WDR86-AS1	0.566861	1	1		0.9639	0.321277	0.481886	0.883714		7	151375909	151410727	-	34819		7	151408943	151414243	+	5301		opposite_strand	151408943	151410727	1785	33.7	5.1
WLS	GNG12-AS1	1.03938	0.80573	1		0.291943	0.639317	0.492973	0.883714		1	68098473	68233120	-	134648		1	67832193	68202987	+	370795		opposite_strand	68098473	68202987	104515	28.2	77.6
WWC2	WWC2-AS1	1.08291	0.830504	1		0.183944	0.508866	0.320995	0.883714		4	183099257	183320777	+	221521		4	183233628	183240634	-	7007		opposite_strand	183233628	183240634	7007	100	3.2
WWTR1	WWTR1-AS1	0.566861	1	1		0.963297	0.31962	0.479749	0.883714		3	149517235	149736714	-	219480		3	149656999	149661364	+	4366		opposite_strand	149656999	149661364	4366	100	2
XXYLT1	XXYLT1-AS2	1.02079	1	1		0.996587	0.16066	0.273673	0.883714		3	195068284	195271159	-	202876		3	195147723	195152858	+	5136		opposite_strand	195147723	195152858	5136	100	2.5
YEATS2	YEATS2-AS1	0.850548	1	1		0.22703	0.643435	0.349007	0.883714		3	183697797	183812624	+	114828		3	183806457	183810783	-	4327		opposite_strand	183806457	183810783	4327	100	3.8
ZBTB11	ZBTB11-AS1	0.637783	1	1		0.413363	0.980914	0.600027	0.883714		3	101648889	101677135	-	28247		3	101676421	101679217	+	2797		opposite_strand	101676421	101677135	715	25.6	2.5
ZBTB40	ZBTB40-IT1	0	1	1		0.898271	0.44165	0.601674	0.883714		1	22428838	22531157	+	102320		1	22517474	22519708	+	2235		same_strand	22517474	22519708	2235	100	2.2
ZBTB46	ZBTB46-AS1	0.790995	0.620527	1		0.96069	0.218165	0.377148	0.883714		20	63743668	63832038	-	88371		20	63808024	63816521	+	8498		opposite_strand	63808024	63816521	8498	100	9.6
ZEB2	ZEB2-AS1	1.16035	0.793437	1		0.135417	0.387313	0.242306	0.883714		2	144364364	144521057	-	156694		2	144517978	144521477	+	3500		opposite_strand	144517978	144521057	3080	88	2
ZFAT	ZFAT-AS1	1.85767	0.290025	1		0.13255	0.38453	0.224716	0.883714		8	134477788	134713049	-	235262		8	134598071	134600689	+	2619		opposite_strand	134598071	134600689	2619	100	1.1
ZFHX4	ZFHX4-AS1	0.443232	0.414295	1		0.962064	0.240561	0.400153	0.883714		8	76681239	76867281	+	186043		8	76483936	76698953	-	215018		opposite_strand	76681239	76698953	17715	8.2	9.5
ZIC4	ZIC4-AS1	0	0.368372	1		0.785734	0.277713	0.420102	0.883714		3	147386046	147406809	-	20764		3	147386965	147387614	+	650		opposite_strand	147386965	147387614	650	100	3.1
ZMYM4	ZMYM4-AS1	1.02082	1	1		0.959143	0.228246	0.387481	0.883714		1	35268709	35422058	+	153350		1	35358822	35366077	-	7256		opposite_strand	35358822	35366077	7256	100	4.7
ZNF205	ZNF213-AS1	0.956753	1	1		0.245611	0.622945	0.416	0.883714		16	3112560	3120517	+	7958		16	3100696	3150562	-	49867		opposite_strand	3112560	3120517	7958	16	100
ZNF341	ZNF341-AS1	1.59645	0.372046	1		0.333232	0.800802	0.525209	0.883714		20	33731657	33792269	+	60613		20	33787373	33812321	-	24949		opposite_strand	33787373	33792269	4897	19.6	8.1
ZNF346	ZNF346-IT1	1.70197	0.625331	1		0.130382	0.384058	0.221346	0.883714		5	177022696	177081189	+	58494		5	177051714	177052963	+	1250		same_strand	177051714	177052963	1250	100	2.1
ZNF350	ZNF350-AS1	1.16202	0.48353	1		0.260722	0.559769	0.444702	0.883714		19	51964340	51986856	-	22517		19	51949112	51981374	+	32263		opposite_strand	51964340	51981374	17035	52.8	75.7
ZNF503	ZNF503-AS2	0	0.59809	1		0.887505	0.321745	0.477444	0.883714		10	75397830	75401764	-	3935		10	75400962	75408982	+	8021		opposite_strand	75400962	75401764	803	10	20.4
ZNF512B	UCKL1-AS1	2.55347	0.256387	1		0.226062	0.646097	0.347677	0.883714		20	63956704	63969930	-	13227		20	63953384	63956985	+	3602		opposite_strand	63956704	63956985	282	7.8	2.1
ZNF529	ZNF529-AS1	0	1	1		0.825414	0.535674	0.670321	0.883714		19	36534774	36605276	-	70503		19	36573070	36594712	+	21643		opposite_strand	36573070	36594712	21643	100	30.7
ZNF562	ZNF561-AS1	1.07478	0.841676	1		0.395935	0.91075	0.615839	0.883714		19	9641807	9675100	-	33294		19	9620993	9674662	+	53670		opposite_strand	9641807	9674662	32856	61.2	98.7
ZNF571	ZNF571-AS1	1.17017	0.431494	1		0.251032	0.613912	0.431314	0.883714		19	37554782	37594792	-	40011		19	37548914	37587348	+	38435		opposite_strand	37554782	37587348	32567	84.7	81.4
ZNF710	ZNF710-AS1	0	0.230289	1		0.991459	0.209821	0.343212	0.883714		15	90001324	90082206	+	80883		15	90074512	90082207	-	7696		opposite_strand	90074512	90082206	7695	100	9.5
ZNF790	ZNF790-AS1	1.50369	0.304071	1		0.273192	0.664177	0.453707	0.883714		19	36817428	36850787	-	33360		19	36776080	36831596	+	55517		opposite_strand	36817428	36831596	14169	25.5	42.5
ZNF878	ZNF433-AS1	0	1	1		0.835372	0.393716	0.596992	0.883714		19	12043805	12052961	-	9157		19	11987617	12046275	+	58659		opposite_strand	12043805	12046275	2471	4.2	27
ZNRF3	ZNRF3-AS1	1.2449	0.262353	1		0.197598	0.472004	0.352077	0.883714		22	28883572	29057488	+	173917		22	29024999	29031533	-	6535		opposite_strand	29024999	29031533	6535	100	3.8
ZRANB2	ZRANB2-AS1	0.527246	0.347975	1		0.98455	0.169846	0.296295	0.883714		1	71063291	71081289	-	17999		1	71047497	71067483	+	19987		opposite_strand	71063291	71067483	4193	21	23.3
ZSCAN16	ZSCAN16-AS1	0.680171	1	1		0.430353	0.98217	0.637647	0.883714		6	28107689	28130082	+	22394		6	28008599	28137319	-	128721		opposite_strand	28107689	28130082	22394	17.4	100
ZSWIM8	ZSWIM8-AS1	0	1	1		0.822826	0.53227	0.666883	0.883714		10	73785606	73801797	+	16192		10	73796514	73801399	-	4886		opposite_strand	73796514	73801399	4886	100	30.2
TOP1	PLCG1-AS1	0.711412	0.175204	1		0.82949	0.438992	0.673575	0.884492		20	41028822	41124487	+	95666		20	41098019	41138003	-	39985		opposite_strand	41098019	41124487	26469	66.2	27.7
IL21R	IL21R-AS1	0.765201	1	1		0.461786	0.917285	0.67487	0.884917		16	27402174	27452042	+	49869		16	27447669	27453393	-	5725		opposite_strand	27447669	27452042	4374	76.4	8.8
ABCA9	ABCA9-AS1	1.29758	0.373174	1		0.445337	0.949419	0.676144	0.885311		17	68974488	69060949	-	86462		17	68944531	69042784	+	98254		opposite_strand	68974488	69042784	68297	69.5	79
NOL4L	ENSG00000233293	0.741271	0.318406	1		0.519211	0.444301	0.677622	0.885971		20	32443059	32585333	-	142275		20	32561025	32574297	+	13273		opposite_strand	32561025	32574297	13273	100	9.3
ADIPOQ	ADIPOQ-AS1	1.1343	0.698862	1		0.488614	0.899746	0.688464	0.88623		3	186842704	186858463	+	15760		3	186851886	186856123	-	4238		opposite_strand	186851886	186856123	4238	100	26.9
ADORA2A	ADORA2A-AS1	0.679512	0.451712	1		0.797609	0.501493	0.730244	0.88623		22	24417879	24442357	+	24479		22	24429206	24495074	-	65869		opposite_strand	24429206	24442357	13152	20	53.7
AGBL4	AGBL4-AS1	0.917976	0.464664	1		0.849421	0.483891	0.728487	0.88623		1	48532854	50023954	-	1491101		1	49257411	49269285	+	11875		opposite_strand	49257411	49269285	11875	100	0.8
ALMS1	ENSG00000295621	0.566638	0.760437	1		0.513068	0.835497	0.730353	0.88623		2	73385758	73625166	+	239409		2	73447366	73450424	-	3059		opposite_strand	73447366	73450424	3059	100	1.3
ATP13A5	ATP13A5-AS1	1.13458	0.81288	1		0.80293	0.506445	0.7281	0.88623		3	193274789	193378820	-	104032		3	193307244	193314362	+	7119		opposite_strand	193307244	193314362	7119	100	6.8
B4GALT4	B4GALT4-AS1	1.20975	0.556616	1		0.460751	0.966091	0.686778	0.88623		3	119211732	119240946	-	29215		3	119226469	119290666	+	64198		opposite_strand	119226469	119240946	14478	22.6	49.6
BNC2	BNC2-AS1	1.1343	0.698862	1		0.509333	0.879822	0.71009	0.88623		9	16409503	16870843	-	461341		9	16726804	16727551	+	748		opposite_strand	16726804	16727551	748	100	0.2
CDH23	CDH23-AS1	0.637783	1	1		0.50602	0.874919	0.706675	0.88623		10	71396920	71815947	+	419028		10	71508153	71511873	-	3721		opposite_strand	71508153	71511873	3721	100	0.9
CELF2	CELF2-AS1	1.02905	0.912936	1		0.806883	0.477169	0.714902	0.88623		10	10798397	11336675	+	538279		10	11274391	11344799	-	70409		opposite_strand	11274391	11336675	62285	88.5	11.6
CRTC3	CRTC3-AS1	1.06085	0.745375	1		0.486459	0.906324	0.724443	0.88623		15	90529923	90645345	+	115423		15	90617426	90717253	-	99828		opposite_strand	90617426	90645345	27920	28	24.2
DAOA	DAOA-AS1	0.927131	0.82067	1		0.474051	0.98091	0.710564	0.88623		13	105465867	105491034	+	25168		13	105459055	105505681	-	46627		opposite_strand	105465867	105491034	25168	54	100
DLGAP1	DLGAP1-AS4	1.06648	0.538823	1		0.438762	0.653217	0.679154	0.88623		18	3496032	4455307	-	959276		18	3930914	4024157	+	93244		opposite_strand	3930914	4024157	93244	100	9.7
DPM1	ADNP-AS1	0.961318	1	1		0.46823	0.996663	0.70137	0.88623		20	50934867	50959140	-	24274		20	50930236	50946531	+	16296		opposite_strand	50934867	50946531	11665	71.6	48.1
ELFN1	ELFN1-AS1	0.425017	0.707353	1		0.505349	0.879881	0.705983	0.88623		7	1665745	1747946	+	82202		7	1738624	1742317	-	3694		opposite_strand	1738624	1742317	3694	100	4.5
ELOA	ELOA-AS1	1.1343	0.698862	1		0.526313	0.770098	0.730316	0.88623		1	23743448	23762059	+	18612		1	23706901	23778340	-	71440		opposite_strand	23743448	23762059	18612	26.1	100
FNDC1	FNDC1-AS1	0.92788	1	1		0.507463	0.880472	0.708165	0.88623		6	159169400	159272108	+	102709		6	159165240	159170161	-	4922		opposite_strand	159169400	159170161	762	15.5	0.7
FOXP1	FOXP1-AS1	0.947133	0.91585	1		0.817301	0.465188	0.70259	0.88623		3	70954693	71583978	-	629286		3	71289759	71305854	+	16096		opposite_strand	71289759	71305854	16096	100	2.6
GALNT10	SAP30L-AS1	1.05846	0.672307	1		0.859563	0.458278	0.699251	0.88623		5	154190730	154420984	+	230255		5	154325568	154445855	-	120288		opposite_strand	154325568	154420984	95417	79.3	41.4
GEMIN7	GEMIN7-AS1	0.727568	0.386509	1		0.46485	0.801314	0.696942	0.88623		19	45079195	45091518	+	12324		19	45076510	45092635	-	16126		opposite_strand	45079195	45091518	12324	76.4	100
GRPEL2	GRPEL2-AS1	0.703356	0.64176	1		0.77032	0.505324	0.731719	0.88623		5	149345430	149354583	+	9154		5	149348110	149358577	-	10468		opposite_strand	149348110	149354583	6474	61.8	70.7
HDAC2	HDAC2-AS2	0.680171	1	1		0.825907	0.493849	0.707069	0.88623		6	113933028	114011308	-	78281		6	113969701	114548369	+	578669		opposite_strand	113969701	114011308	41608	7.2	53.2
HM13	HM13-AS1	1.21573	0.602891	1		0.465433	0.941012	0.685486	0.88623		20	31514428	31577923	+	63496		20	31567562	31573263	-	5702		opposite_strand	31567562	31573263	5702	100	9
HOXB3	HOXB-AS3	1.07556	0.7475	1		0.479771	0.968919	0.717886	0.88623		17	48548870	48604912	-	56043		17	48549630	48606414	+	56785		opposite_strand	48549630	48604912	55283	97.4	98.6
HOXB4	HOXB-AS3	1.6136	0.282972	1		0.493859	0.947178	0.715087	0.88623		17	48575507	48578350	-	2844		17	48549630	48606414	+	56785		opposite_strand	48575507	48578350	2844	5	100
IFNG	IFNG-AS1	1.09381	0.750602	1		0.504363	0.916163	0.71948	0.88623		12	68154768	68159740	-	4973		12	67989446	68234686	+	245241		opposite_strand	68154768	68159740	4973	2	100
LAMC1	LAMC1-AS1	0.784971	1	1		0.497995	0.91823	0.712901	0.88623		1	183023420	183145592	+	122173		1	183138402	183141282	-	2881		opposite_strand	183138402	183141282	2881	100	2.4
LILRB1	LILRB1-AS1	0	1	1		0.851845	0.448177	0.684731	0.88623		19	54617158	54638022	+	20865		19	54635722	54638892	-	3171		opposite_strand	54635722	54638022	2301	72.6	11
MAPT	MAPT-AS1	0.650465	0.455036	1		0.825099	0.467342	0.694745	0.88623		17	45894527	46028334	+	133808		17	45799390	45895704	-	96315		opposite_strand	45894527	45895704	1178	1.2	0.9
MTUS2	MTUS2-AS1	0.833621	0.548814	1		0.851054	0.458288	0.693244	0.88623		13	28820339	29505947	+	685609		13	29476515	29490105	-	13591		opposite_strand	29476515	29490105	13591	100	2
OVOL1	OVOL1-AS1	0.339911	0.496091	1		0.7932	0.513517	0.725637	0.88623		11	65787063	65797214	+	10152		11	65789051	65790868	-	1818		opposite_strand	65789051	65790868	1818	100	17.9
PCOLCE	PCOLCE-AS1	0.536761	0.560222	1		0.501939	0.861252	0.718963	0.88623		7	100602363	100608175	+	5813		7	100589402	100605782	-	16381		opposite_strand	100602363	100605782	3420	20.9	58.8
PDYN	PDYN-AS1	1.08009	0.735757	1		0.453094	0.97126	0.681392	0.88623		20	1978757	1994285	-	15529		20	1947246	2030028	+	82783		opposite_strand	1978757	1994285	15529	18.8	100
PRKAG2	PRKAG2-AS2	0	1	1		0.803748	0.463277	0.6906	0.88623		7	151556124	151877214	-	321091		7	151806490	151810820	+	4331		opposite_strand	151806490	151810820	4331	100	1.3
PRKCA	PRKCA-AS1	0.549907	0.132499	1		0.882855	0.49671	0.731269	0.88623		17	66302613	66810743	+	508131		17	66398069	66416854	-	18786		opposite_strand	66398069	66416854	18786	100	3.7
PRKD2	DACT3-AS1	1.02078	1	1		0.516096	0.829695	0.733331	0.88623		19	46674275	46717127	-	42853		19	46660308	46678991	+	18684		opposite_strand	46674275	46678991	4717	25.2	11
RASSF8	RASSF8-AS1	0.510123	1	1		0.734267	0.52009	0.732699	0.88623		12	25958232	26079892	+	121661		12	25936683	25959765	-	23083		opposite_strand	25958232	25959765	1534	6.6	1.3
RDH10	RDH10-AS1	0.994192	1	1		0.476357	0.953235	0.710895	0.88623		8	73294602	73325281	+	30680		8	73297705	73370609	-	72905		opposite_strand	73297705	73325281	27577	37.8	89.9
RFPL1	RFPL1S	0.463702	0.703858	1		0.506418	0.877346	0.707112	0.88623		22	29438583	29442455	+	3873		22	29409067	29478923	-	69857		opposite_strand	29438583	29442455	3873	5.5	100
RNF185	RNF185-AS1	0	1	1		0.452996	0.834213	0.68829	0.88623		22	31160182	31207019	+	46838		22	31205264	31205616	-	353		opposite_strand	31205264	31205616	353	100	0.8
RUNDC3A	RUNDC3A-AS1	0.509871	0.563123	1		0.791541	0.508331	0.720362	0.88623		17	44308413	44318670	+	10258		17	44299567	44315515	-	15949		opposite_strand	44308413	44315515	7103	44.5	69.2
SDCBP2	SDCBP2-AS1	0.339911	0.496091	1		0.790997	0.512002	0.724105	0.88623		20	1309909	1329139	-	19231		20	1325366	1378735	+	53370		opposite_strand	1325366	1329139	3774	7.1	19.6
SMYD3	SMYD3-AS1	0.637783	1	1		0.509071	0.879067	0.709828	0.88623		1	245749342	246507312	-	757971		1	246108626	246113869	+	5244		opposite_strand	246108626	246113869	5244	100	0.7
SNAI3	SNAI3-AS1	0.85024	1	1		0.798316	0.505851	0.731872	0.88623		16	88677688	88686507	-	8820		16	88663298	88687289	+	23992		opposite_strand	88677688	88686507	8820	36.8	100
STARD4	STARD4-AS1	Inf	0.163834	1		0.487859	0.964297	0.715355	0.88623		5	111496033	111512590	-	16558		5	111510396	111739726	+	229331		opposite_strand	111510396	111512590	2195	1	13.3
TAT	TAT-AS1	0.751865	0.517991	1		0.811257	0.463563	0.695545	0.88623		16	71565660	71577092	-	11433		16	71564952	71578187	+	13236		opposite_strand	71565660	71577092	11433	86.4	100
TBC1D22A	TBC1D22A-AS1	1.70197	0.625331	1		0.529147	0.831327	0.713236	0.88623		22	46762617	47175699	+	413083		22	46914092	46916042	-	1951		opposite_strand	46914092	46916042	1951	100	0.5
TBL1XR1	TBL1XR1-AS1	0.887145	0.855609	1		0.499982	0.914271	0.73112	0.88623		3	177019340	177228000	-	208661		3	177037405	177048141	+	10737		opposite_strand	177037405	177048141	10737	100	5.1
THY1	USP2-AS1	0.695497	0.787041	1		0.773178	0.490524	0.712287	0.88623		11	119415476	119424985	-	9510		11	119356467	119659284	+	302818		opposite_strand	119415476	119424985	9510	3.1	100
TMEM238L	TMEM220-AS1	1.27693	0.498558	1		0.504707	0.902201	0.731062	0.88623		17	10794908	10804099	-	9192		17	10729733	10881416	+	151684		opposite_strand	10794908	10804099	9192	6.1	100
TSPEAR	TSPEAR-AS1	0.995836	1	1		0.48292	0.971703	0.710176	0.88623		21	44497893	44711572	-	213680		21	44506807	44525952	+	19146		opposite_strand	44506807	44525952	19146	100	9
TXNDC12	TXNDC12-AS1	0.850471	1	1		0.796795	0.513376	0.725499	0.88623		1	52020131	52055772	-	35642		1	52050918	52052683	+	1766		opposite_strand	52050918	52052683	1766	100	5
VIPR1	VIPR1-AS1	1.0868	0.703596	1		0.462343	0.984511	0.697101	0.88623		3	42489299	42537573	+	48275		3	42506465	42533258	-	26794		opposite_strand	42506465	42533258	26794	100	55.5
VSTM2A	VSTM2A-OT1	0.804954	0.620525	1		0.45537	0.708122	0.685189	0.88623		7	54542325	54571080	+	28756		7	54556970	54571726	+	14757		same_strand	54556970	54571080	14111	95.6	49.1
WASHC5	WASHC5-AS1	1.27622	0.672578	1		0.504824	0.88124	0.705448	0.88623		8	125024260	125091819	-	67560		8	125040684	125044989	+	4306		opposite_strand	125040684	125044989	4306	100	6.4
ZBTB21	ZNF295-AS1	0.392284	0.714519	1		0.798218	0.509426	0.721496	0.88623		21	41986831	42010387	-	23557		21	42009078	42055131	+	46054		opposite_strand	42009078	42010387	1310	2.8	5.6
ZEB1	ZEB1-AS1	0.680171	1	1		0.500945	0.91834	0.715957	0.88623		10	31318495	31529814	+	211320		10	31204982	31320484	-	115503		opposite_strand	31318495	31320484	1990	1.7	0.9
ZNF32	ZNF32-AS3	0.58826	0.613037	1		0.480623	0.96849	0.701142	0.88623		10	43643860	43648881	-	5022		10	43628806	43674703	+	45898		opposite_strand	43643860	43648881	5022	10.9	100
HECW1	HECW1-IT1	0.918507	0.686865	1		0.493345	0.894012	0.734659	0.886658		7	43112629	43566001	+	453373		7	43117896	43163188	+	45293		same_strand	43117896	43163188	45293	100	10
CLIP1	CLIP1-AS1	0.850317	1	1		0.515971	0.866364	0.738852	0.890537		12	122271432	122422669	-	151238		12	122395542	122400857	+	5316		opposite_strand	122395542	122400857	5316	100	3.5
A2ML1	A2ML1-AS1	0.849854	0.746968	1		0.733019	0.574671	0.803154	0.892704		12	8822621	8887001	+	64381		12	8776219	8830947	-	54729		opposite_strand	8822621	8830947	8327	15.2	12.9
ABCA8	ABCA9-AS1	0.787603	0.443155	1		0.80997	0.574912	0.807719	0.892704		17	68867289	68955392	-	88104		17	68944531	69042784	+	98254		opposite_strand	68944531	68955392	10862	11.1	12.3
ABHD15	ABHD15-AS1	1.2256	0.627404	1		0.549415	0.859947	0.770943	0.892704		17	29560547	29567037	-	6491		17	29560547	29707090	+	146544		opposite_strand	29560547	29567037	6491	4.4	100
ADARB2	ADARB2-AS1	0.917916	0.803761	1		0.707229	0.644362	0.863294	0.892704		10	1177313	1737525	-	560213		10	1526584	1557574	+	30991		opposite_strand	1526584	1557574	30991	100	5.5
AKT3	ENSG00000232184	1.39254	0.490516	1		0.667999	0.672301	0.85897	0.892704		1	243488233	243851079	-	362847		1	243702857	243740821	-	37965		same_strand	243702857	243740821	37965	100	10.5
ANKEF1	SNAP25-AS1	0.697591	0.370775	1		0.630842	0.63279	0.850989	0.892704		20	9986126	10058303	+	72178		20	10006381	10368848	-	362468		opposite_strand	10006381	10058303	51923	14.3	71.9
ANKRD10	ANKRD10-IT1	0.58826	0.613037	1		0.724252	0.606189	0.819632	0.892704		13	110878540	110915069	-	36530		13	110894639	110899172	-	4534		same_strand	110894639	110899172	4534	100	12.4
ANKRD13B	ABHD15-AS1	0.916089	0.824696	1		0.543596	0.983722	0.78126	0.892704		17	29589769	29614761	+	24993		17	29560547	29707090	+	146544		same_strand	29589769	29614761	24993	17.1	100
ANKRD44	ANKRD44-AS1	0.909762	0.654388	1		0.732062	0.577537	0.813358	0.892704		2	196967017	197311173	-	344157		2	197197888	197201662	+	3775		opposite_strand	197197888	197201662	3775	100	1.1
ARHGEF7	ARHGEF7-AS2	0.855875	0.574585	1		0.755442	0.610455	0.838383	0.892704		13	111114559	111305737	+	191179		13	111096369	111115805	-	19437		opposite_strand	111114559	111115805	1247	6.4	0.7
ASB16	ASB16-AS1	1.02077	1	1		0.603034	0.668077	0.805029	0.892704		17	44170447	44179084	+	8638		17	44157293	44187180	-	29888		opposite_strand	44170447	44179084	8638	28.9	100
ATP1A1	ATP1A1-AS1	1.02082	1	1		0.527236	0.981267	0.754911	0.892704		1	116372668	116410261	+	37594		1	116378437	116421301	-	42865		opposite_strand	116378437	116410261	31825	74.2	84.7
BFSP2	BFSP2-AS1	0.79541	0.297456	1		0.778187	0.551707	0.789886	0.892704		3	133400056	133475222	+	75167		3	133426402	133491163	-	64762		opposite_strand	133426402	133475222	48821	75.4	65
BLTP2	SPAG5-AS1	1.07463	0.782452	1		0.687548	0.603043	0.817231	0.892704		17	28614446	28645454	-	31009		17	28598790	28617377	+	18588		opposite_strand	28614446	28617377	2932	15.8	9.5
BRI3BP	THRIL	1.91532	0.40373	1		0.675166	0.665805	0.857418	0.892704		12	124993645	125031231	+	37587		12	125025434	125027410	-	1977		opposite_strand	125025434	125027410	1977	100	5.3
BTG1	LINC01619	0.510123	1	1		0.725746	0.612395	0.816049	0.892704		12	92140278	92145846	-	5569		12	91984976	92142914	-	157939		same_strand	92140278	92142914	2637	1.7	47.4
BTG3	BTG3-AS1	0.680171	1	1		0.61862	0.752506	0.828148	0.892704		21	17593653	17612945	-	19293		21	17611691	17643997	+	32307		opposite_strand	17611691	17612945	1255	3.9	6.5
C21orf91	ENSG00000244676	1.02079	1	1		0.582481	0.748741	0.79729	0.892704		21	17788974	17819386	-	30413		21	17689564	17810847	+	121284		opposite_strand	17788974	17810847	21874	18	71.9
CACNA1C	ITFG2-AS1	0.860742	0.774563	1		0.590318	0.829608	0.818557	0.892704		12	1970772	2697950	+	727179		12	2668500	2812944	-	144445		opposite_strand	2668500	2697950	29451	20.4	4.1
CACNA1G	CACNA1G-AS1	0.536761	0.560222	1		0.767625	0.557911	0.777527	0.892704		17	50560715	50627474	+	66760		17	50556200	50562398	-	6199		opposite_strand	50560715	50562398	1684	27.2	2.5
CBR3	CBR3-AS1	0.550834	0.297553	1		0.706621	0.551093	0.775497	0.892704		21	36135079	36146562	+	11484		21	36098090	36175815	-	77726		opposite_strand	36135079	36146562	11484	14.8	100
CC2D2B	ENTPD1-AS1	0.794563	0.0503107	1		0.779735	0.584856	0.823114	0.892704		10	95907603	96033745	+	126143		10	95732716	96090356	-	357641		opposite_strand	95907603	96033745	126143	35.3	100
CERS3	CERS3-AS1	0.977666	0.943341	1		0.545239	0.822664	0.786151	0.892704		15	100400395	100544995	-	144601		15	100372936	100437914	+	64979		opposite_strand	100400395	100437914	37520	57.7	25.9
CERS6	CERS6-AS1	0.728828	1	1		0.648919	0.922134	0.850228	0.892704		2	168456249	168775134	+	318886		2	168771951	168786961	-	15011		opposite_strand	168771951	168775134	3184	21.2	1
CFAP70	DNAJC9-AS1	1.05265	0.828505	1		0.527355	0.967444	0.765939	0.892704		10	73253762	73358864	-	105103		10	73247341	73276984	+	29644		opposite_strand	73253762	73276984	23223	78.3	22.1
CFLAR	CFLAR-AS1	0.877054	0.698061	1		0.739715	0.603344	0.830759	0.892704		2	201116154	201176687	+	60534		2	201140278	201157823	-	17546		opposite_strand	201140278	201157823	17546	100	29
CHRM3	CHRM3-AS2	1.19912	0.496694	1		0.606156	0.861155	0.832717	0.892704		1	239386565	239915452	+	528888		1	239703381	239770130	-	66750		opposite_strand	239703381	239770130	66750	100	12.6
CLSTN2	CLSTN2-AS1	0.392284	0.714519	1		0.59715	0.761492	0.797931	0.892704		3	139935185	140577397	+	642213		3	140505611	140677979	-	172369		opposite_strand	140505611	140577397	71787	41.6	11.2
CNOT10	CNOT10-AS1	0.874542	1	1		0.768594	0.55144	0.778659	0.892704		3	32685145	32773875	+	88731		3	32730635	32737454	-	6820		opposite_strand	32730635	32737454	6820	100	7.7
CRHR1	MAPT-AS1	1.02543	0.875425	1		0.654285	0.73056	0.8746	0.892704		17	45784277	45835828	+	51552		17	45799390	45895704	-	96315		opposite_strand	45799390	45835828	36439	37.8	70.7
CSNK1G2	CSNK1G2-AS1	0.339911	0.496091	1		0.670969	0.666866	0.858222	0.892704		19	1941172	1981338	+	40167		19	1952589	1954586	-	1998		opposite_strand	1952589	1954586	1998	100	5
CYP4Z1	CYP4A22-AS1	0.924119	0.780151	1		0.719334	0.61643	0.844677	0.892704		1	47067231	47118318	+	51088		1	47096653	47181087	-	84435		opposite_strand	47096653	47118318	21666	25.7	42.4
CYYR1	CYYR1-AS1	0.945075	0.713893	1		0.862927	0.563411	0.804013	0.892704		21	26466209	26573286	-	107078		21	26278778	26569252	+	290475		opposite_strand	26466209	26569252	103044	35.5	96.2
DCST1	DCST1-AS1	0	1	1		0.63232	0.870678	0.842592	0.892704		1	155033824	155050930	+	17107		1	155045191	155051172	-	5982		opposite_strand	155045191	155050930	5740	96	33.6
DDC	DDC-AS1	0.815843	0.72294	1		0.531122	0.856297	0.764283	0.892704		7	50458436	50565405	-	106970		7	50531759	50543463	+	11705		opposite_strand	50531759	50543463	11705	100	10.9
DGUOK	DGUOK-AS1	1.24608	0.567912	1		0.522599	0.953141	0.752408	0.892704		2	73926826	73958961	+	32136		2	73927769	73986660	-	58892		opposite_strand	73927769	73958961	31193	53	97.1
DPP9	DPP9-AS1	0.703356	0.64176	1		0.750567	0.589163	0.809847	0.892704		19	4674341	4724673	-	50333		19	4679282	4695017	+	15736		opposite_strand	4679282	4695017	15736	100	31.3
DPYD	DPYD-AS1	0.92514	0.311227	1		0.777391	0.496652	0.743361	0.892704		1	97077743	97995000	-	917258		1	97095923	97322955	+	227033		opposite_strand	97095923	97322955	227033	100	24.8
EAF1	EAF1-AS1	1.17806	0.73681	1		0.837576	0.661694	0.852963	0.892704		3	15427598	15450635	+	23038		3	15436171	15449994	-	13824		opposite_strand	15436171	15449994	13824	100	60
EFCAB14	EFCAB14-AS1	1.03829	0.872498	1		0.66808	0.70067	0.877855	0.892704		1	46674659	46719146	-	44488		1	46674036	46692098	+	18063		opposite_strand	46674659	46692098	17440	96.6	39.2
EHMT2	EHMT2-AS1	0	1	1		0.710784	0.640739	0.855254	0.892704		6	31879759	31897698	-	17940		6	31877808	31884204	+	6397		opposite_strand	31879759	31884204	4446	69.5	24.8
F10	F10-AS1	1.27636	0.724574	1		0.671381	0.668635	0.859564	0.892704		13	113122799	113149529	+	26731		13	113128150	113130051	-	1902		opposite_strand	113128150	113130051	1902	100	7.1
F11	F11-AS1	1.39254	0.490516	1		0.670874	0.666016	0.857554	0.892704		4	186266189	186289681	+	23493		4	186286094	186501064	-	214971		opposite_strand	186286094	186289681	3588	1.7	15.3
FAM13A	FAM13A-AS1	0.728689	0.786066	1		0.676455	0.671264	0.870228	0.892704		4	88725955	89111398	-	385444		4	88708622	88730103	+	21482		opposite_strand	88725955	88730103	4149	19.3	1.1
FBXL13	NFE4	0.824616	0.648529	1		0.828231	0.518109	0.752666	0.892704		7	102811189	103074839	-	263651		7	102973354	102988856	+	15503		opposite_strand	102973354	102988856	15503	100	5.9
FGF12	FGF12-AS1	0.802508	0.291807	1		0.521485	0.668887	0.761931	0.892704		3	192139390	192767764	-	628375		3	192238037	192283097	+	45061		opposite_strand	192238037	192283097	45061	100	7.2
FSIP2	FSIP2-AS1	0.58826	0.613037	1		0.654823	0.658677	0.862196	0.892704		2	185738804	185833290	+	94487		2	185653303	185864985	-	211683		opposite_strand	185738804	185833290	94487	44.6	100
GHRL	GHRLOS	0.728689	0.786066	1		0.726293	0.602805	0.816747	0.892704		3	10285666	10292947	-	7282		3	10285754	10294903	+	9150		opposite_strand	10285754	10292947	7194	78.6	98.8
GLIS2	GLIS2-AS1	1.13444	0.773749	1		0.558175	0.830516	0.773659	0.892704		16	4314761	4339597	+	24837		16	4323795	4328522	-	4728		opposite_strand	4323795	4328522	4728	100	19
GPC6	GPC6-AS1	0.813948	0.277879	1		0.848648	0.556093	0.795076	0.892704		13	93226807	94408020	+	1181214		13	94154193	94187991	-	33799		opposite_strand	94154193	94187991	33799	100	2.9
HLA-DQB1	HLA-DQB1-AS1	0	1	1		0.590224	0.767189	0.791719	0.892704		6	32659467	32668383	-	8917		6	32659880	32660729	+	850		opposite_strand	32659880	32660729	850	100	9.5
IL20RB	IL20RB-AS1	1.02826	0.917512	1		0.519658	0.977941	0.758192	0.892704		3	136946230	137011085	+	64856		3	136959125	136982196	-	23072		opposite_strand	136959125	136982196	23072	100	35.6
INTS9	INTS9-AS1	0.566638	0.760437	1		0.636891	0.671109	0.843956	0.892704		8	28767661	28890242	-	122582		8	28798142	28802085	+	3944		opposite_strand	28798142	28802085	3944	100	3.2
ITGA9	ITGA9-AS1	1.00225	1	1		0.552283	0.931079	0.792088	0.892704		3	37452115	37823507	+	371393		3	37693655	37861848	-	168194		opposite_strand	37693655	37823507	129853	77.2	35
JAKMIP2	JAKMIP2-AS1	1.1346	0.317272	1		0.580951	0.845986	0.818398	0.892704		5	147585438	147782775	-	197338		5	147559930	147694828	+	134899		opposite_strand	147585438	147694828	109391	81.1	55.4
KCND3	KCND3-AS1	0.784971	1	1		0.666969	0.669926	0.858187	0.892704		1	111770662	111989668	-	219007		1	111909336	111910931	+	1596		opposite_strand	111909336	111910931	1596	100	0.7
KCNK15	KCNK15-AS1	0	1	1		0.597322	0.765237	0.79806	0.892704		20	44745865	44752313	+	6449		20	44656445	44746362	-	89918		opposite_strand	44745865	44746362	498	0.6	7.7
KCNMA1	KCNMA1-AS1	0.955253	0.740519	1		0.678019	0.643393	0.868768	0.892704		10	76869601	77638369	-	768769		10	76888044	76980624	+	92581		opposite_strand	76888044	76980624	92581	100	12
KIF26B	KIF26B-AS1	0.875804	0.657029	1		0.768347	0.534003	0.771764	0.892704		1	245154985	245709432	+	554448		1	245206444	245234501	-	28058		opposite_strand	245206444	245234501	28058	100	5.1
KLHL6	KLHL6-AS1	0.981443	1	1		0.646454	0.724984	0.855231	0.892704		3	183487551	183555706	-	68156		3	183548701	183552379	+	3679		opposite_strand	183548701	183552379	3679	100	5.4
LANCL1	LANCL1-AS1	0.926979	0.834085	1		0.552917	0.929502	0.789933	0.892704		2	210427131	210477652	-	50522		2	210324662	210469246	+	144585		opposite_strand	210427131	210469246	42116	29.1	83.4
LATS2	LATS2-AS1	0.764474	0.517911	1		0.735299	0.543268	0.774673	0.892704		13	20973036	21061586	-	88551		13	21005157	21018122	+	12966		opposite_strand	21005157	21018122	12966	100	14.6
LIPC	LIPC-AS1	0.995279	1	1		0.797052	0.51935	0.761563	0.892704		15	58410569	58569844	+	159276		15	58434890	58498735	-	63846		opposite_strand	58434890	58498735	63846	100	40.1
LMF1	LMF1-AS1	1.09424	0.743083	1		0.565739	0.892645	0.79466	0.892704		16	853634	981318	-	127685		16	921033	934495	+	13463		opposite_strand	921033	934495	13463	100	10.5
LRRC2	LRRC2-AS1	0.425017	0.707353	1		0.735276	0.583139	0.790423	0.892704		3	46515385	46606948	-	91564		3	46546091	46559694	+	13604		opposite_strand	46546091	46559694	13604	100	14.9
LRRC8B	LRRC8C-DT	0.793173	0.70803	1		0.599976	0.860449	0.823358	0.892704		1	89524829	89597861	+	73033		1	89581291	89633008	-	51718		opposite_strand	89581291	89597861	16571	32	22.7
LY86	LY86-AS1	1.00828	0.92234	1		0.77697	0.571351	0.806771	0.892704		6	6588108	6654983	+	66876		6	6346076	6622791	-	276716		opposite_strand	6588108	6622791	34684	12.5	51.9
MAGI1	MAGI1-AS1	1.00508	0.948928	1		0.58117	0.994787	0.818806	0.892704		3	65353525	66038918	-	685394		3	65893816	65925297	+	31482		opposite_strand	65893816	65925297	31482	100	4.6
MAMDC2	MAMDC2-AS1	0.834059	0.211755	1		0.793789	0.642759	0.867497	0.892704		9	70043848	70226972	+	183125		9	70010139	70258924	-	248786		opposite_strand	70043848	70226972	183125	73.6	100
MATN1	MATN1-AS1	0.728968	1	1		0.706932	0.878695	0.87897	0.892704		1	30711277	30723585	-	12309		1	30718504	30726846	+	8343		opposite_strand	30718504	30723585	5082	60.9	41.3
MCHR2	MCHR2-AS1	0	1	1		0.671562	0.66753	0.85872	0.892704		6	99918519	99994247	-	75729		6	99993897	100107613	+	113717		opposite_strand	99993897	99994247	351	0.3	0.5
MCM3AP	MCM3AP-AS1	0.748615	0.37858	1		0.615746	0.760006	0.841009	0.892704		21	46235133	46286297	-	51165		21	46228394	46284359	+	55966		opposite_strand	46235133	46284359	49227	88	96.2
MCPH1	MCPH1-AS1	0.983216	1	1		0.658107	0.675052	0.876577	0.892704		8	6406592	6648508	+	241917		8	6617310	6708290	-	90981		opposite_strand	6617310	6648508	31199	34.3	12.9
MELTF	MELTF-AS1	1.1343	0.698862	1		0.670133	0.669909	0.860538	0.892704		3	196980590	197029835	-	49246		3	196999460	197004748	+	5289		opposite_strand	196999460	197004748	5289	100	10.7
MIB1	MIR133A1HG	0.939948	1	1		0.660707	0.840324	0.869827	0.892704		18	21704957	21870953	+	165997		18	21825487	21831539	-	6053		opposite_strand	21825487	21831539	6053	100	3.6
MORC1	MORC1-AS1	1.1956	0.593204	1		0.539299	0.996654	0.768821	0.892704		3	108958248	109118134	-	159887		3	109101401	109110342	+	8942		opposite_strand	109101401	109110342	8942	100	5.6
MYCBP2	MYCBP2-AS1	0.869681	0.440216	1		0.519393	0.610899	0.761221	0.892704		13	77042474	77327094	-	284621		13	77026767	77129717	+	102951		opposite_strand	77042474	77129717	87244	84.7	30.7
MYL9	DLGAP4-AS1	0.911156	1	1		0.567498	0.817874	0.788792	0.892704		20	36541497	36551447	+	9951		20	36507702	36573410	-	65709		opposite_strand	36541497	36551447	9951	15.1	100
MYO16	MYO16-AS1	1.01281	0.912159	1		0.594482	0.83036	0.82473	0.892704		13	108596152	109208005	+	611854		13	109163902	109201483	-	37582		opposite_strand	109163902	109201483	37582	100	6.1
MYT1L	MYT1L-AS1	0.607791	0.211402	1		0.572959	0.768735	0.802923	0.892704		2	1789113	2331664	-	542552		2	2319232	2327110	+	7879		opposite_strand	2319232	2327110	7879	100	1.5
NADK2	NADK2-AS1	Inf	0.163834	1		0.775852	0.645639	0.861841	0.892704		5	36192589	36242279	-	49691		5	36221055	36221902	+	848		opposite_strand	36221055	36221902	848	100	1.7
NAV2	NAV2-AS2	1.02082	1	1		0.57158	0.838133	0.79729	0.892704		11	19350724	20121601	+	770878		11	20029065	20049477	-	20413		opposite_strand	20029065	20049477	20413	100	2.6
NDUFV2	NDUFV2-AS1	0.826566	0.660868	1		0.580368	0.794195	0.810117	0.892704		18	9102630	9134345	+	31716		18	9121176	9136645	-	15470		opposite_strand	9121176	9134345	13170	85.1	41.5
NEGR1	ZRANB2-DT	0.855054	0.406806	1		0.726546	0.614764	0.844634	0.892704		1	71395943	72282539	-	886597		1	71081324	71489976	+	408653		opposite_strand	71395943	71489976	94034	23	10.6
NR2C2	FGD5-AS1	1.34398	0.578189	1		0.681985	0.669265	0.868774	0.892704		3	14947583	15053600	+	106018		3	14920347	14948424	-	28078		opposite_strand	14947583	14948424	842	3	0.8
NUTM2A	NUTM2A-AS1	0	1	1		0.562345	0.830004	0.777537	0.892704		10	87225448	87236908	+	11461		10	87189002	87342612	-	153611		opposite_strand	87225448	87236908	11461	7.5	100
OCIAD1	OCIAD1-AS1	0.749909	0.668513	1		0.657218	0.717458	0.86604	0.892704		4	48805212	48861817	+	56606		4	48852008	48860203	-	8196		opposite_strand	48852008	48860203	8196	100	14.5
ODF2	ODF2-AS1	0.765201	1	1		0.772288	0.54438	0.764758	0.892704		9	128455186	128501292	+	46107		9	128468925	128473115	-	4191		opposite_strand	128468925	128473115	4191	100	9.1
OSTN	OSTN-AS1	0.823613	0.449654	1		0.629913	0.795528	0.854256	0.892704		3	191199241	191265615	+	66375		3	191213290	191261138	-	47849		opposite_strand	191213290	191261138	47849	100	72.1
OVCH1	OVCH1-AS1	0.928511	0.737573	1		0.560446	0.956678	0.798832	0.892704		12	29412474	29497686	-	85213		12	29389281	29487908	+	98628		opposite_strand	29412474	29487908	75435	76.5	88.5
PACRG	PACRG-AS3	0.679771	0.132663	1		0.749648	0.660363	0.876525	0.892704		6	162727132	163315500	+	588369		6	163163830	163192038	-	28209		opposite_strand	163163830	163192038	28209	100	4.8
PAX3	CCDC140	0.566861	1	1		0.569165	0.734203	0.774813	0.892704		2	222199887	222298998	-	99112		2	222298147	222305217	+	7071		opposite_strand	222298147	222298998	852	12	0.9
PAX8	PAX8-AS1	1.08291	0.830504	1		0.730571	0.600734	0.819357	0.892704		2	113215997	113278921	-	62925		2	113211421	113276581	+	65161		opposite_strand	113215997	113276581	60585	93	96.3
PILRB	STAG3L5P-PVRIG2P-PILRB	1.42095	0.251422	1		0.550089	0.886272	0.78168	0.892704		7	100352176	100367831	+	15656		7	100336079	100367831	+	31753		same_strand	100352176	100367831	15656	49.3	100
PINK1	PINK1-AS	0.664673	0.452537	1		0.742311	0.551205	0.778694	0.892704		1	20633458	20651511	+	18054		1	20642657	20652193	-	9537		opposite_strand	20642657	20651511	8855	92.8	49
PRKCZ	PRKCZ-AS1	1.02079	1	1		0.617069	0.747732	0.826859	0.892704		1	2050411	2185395	+	134985		1	2181794	2184389	-	2596		opposite_strand	2181794	2184389	2596	100	1.9
PROSER2	PROSER2-AS1	1.11666	0.573987	1		0.802664	0.617311	0.844431	0.892704		10	11823339	11872277	+	48939		10	11849608	11902519	-	52912		opposite_strand	11849608	11872277	22670	42.8	46.3
PRRT3	PRRT3-AS1	0.339911	0.496091	1		0.596446	0.759759	0.797297	0.892704		3	9939450	9952408	-	12959		3	9947319	9954793	+	7475		opposite_strand	9947319	9952408	5090	68.1	39.3
PTPRD	PTPRD-AS1	0.679842	0.642811	1		0.62407	0.666643	0.837827	0.892704		9	8314246	10613002	-	2298757		9	8857982	8864772	+	6791		opposite_strand	8857982	8864772	6791	100	0.3
RAET1E	RAET1E-AS1	0.794201	0.467218	1		0.743665	0.649357	0.867044	0.892704		6	149883179	149898113	-	14935		6	149863494	149919514	+	56021		opposite_strand	149883179	149898113	14935	26.7	100
RAET1G	RAET1E-AS1	0.425017	0.707353	1		0.744143	0.57935	0.787001	0.892704		6	149916878	149923121	-	6244		6	149863494	149919514	+	56021		opposite_strand	149916878	149919514	2637	4.7	42.2
RAI1	RAI1-AS1	0.606579	0.42723	1		0.668089	0.712024	0.875705	0.892704		17	17681458	17811453	+	129996		17	17758962	17774684	-	15723		opposite_strand	17758962	17774684	15723	100	12.1
RARA	RARA-AS1	0.665191	0.789556	1		0.611133	0.723838	0.827236	0.892704		17	40309180	40357643	+	48464		17	40340867	40343136	-	2270		opposite_strand	40340867	40343136	2270	100	4.7
RBFA	RBFADN	0.987785	1	1		0.610011	0.724602	0.826314	0.892704		18	80034389	80050651	+	16263		18	80046900	80095482	+	48583		same_strand	80046900	80050651	3752	7.7	23.1
SCMH1	SLFNL1-AS1	0.761034	0.416855	1		0.655699	0.626698	0.849813	0.892704		1	41027202	41242306	-	215105		1	41014590	41043890	+	29301		opposite_strand	41027202	41043890	16689	57	7.8
SEC16B	CRYZL2P-SEC16B	0.923921	0.766672	1		0.702972	0.622289	0.849453	0.892704		1	177923956	177984303	-	60348		1	177928788	178038007	-	109220		same_strand	177928788	177984303	55516	50.8	92
SEC23A	SEC23A-AS1	Inf	0.163834	1		0.538429	0.8864	0.763908	0.892704		14	39031919	39109646	-	77728		14	39103140	39108941	+	5802		opposite_strand	39103140	39108941	5802	100	7.5
SIX3	SIX3-AS1	0	1	1		0.671644	0.664951	0.856744	0.892704		2	44941702	44946071	+	4370		2	44940130	44945785	-	5656		opposite_strand	44941702	44945785	4084	72.2	93.5
SLC22A4	MIR3936HG	0.948905	0.912512	1		0.65772	0.789272	0.875024	0.892704		5	132294394	132344190	+	49797		5	132311285	132370170	-	58886		opposite_strand	132311285	132344190	32906	55.9	66.1
SLC25A25	SLC25A25-AS1	0.728968	1	1		0.706801	0.879584	0.878841	0.892704		9	128068201	128109245	+	41045		9	128108581	128118693	-	10113		opposite_strand	128108581	128109245	665	6.6	1.6
SLC8A1	SLC8A1-AS1	0.909594	0.452292	1		0.764619	0.629289	0.858157	0.892704		2	40097270	40611053	-	513784		2	39786453	40255209	+	468757		opposite_strand	40097270	40255209	157940	33.7	30.7
SLIT2	ENSG00000294010	0	1	1		0.731239	0.607946	0.825427	0.892704		4	20251905	20620561	+	368657		4	20521415	20528065	-	6651		opposite_strand	20521415	20528065	6651	100	1.8
SOX9	SOX9-AS1	0.796939	0.824392	1		0.812935	0.595152	0.817603	0.892704		17	72121020	72126416	+	5397		17	72067099	72237203	-	170105		opposite_strand	72121020	72126416	5397	3.2	100
SPARC	CLMAT3	0.509871	0.563123	1		0.677786	0.673176	0.871628	0.892704		5	151661096	151686975	-	25880		5	151676945	151725475	+	48531		opposite_strand	151676945	151686975	10031	20.7	38.8
SRGAP2C	SRGAP2-AS1	1.14104	0.561228	1		0.611461	0.924341	0.83928	0.892704		1	121184811	121392874	+	208064		1	121360156	121398806	-	38651		opposite_strand	121360156	121392874	32719	84.7	15.7
SULT1A3	SLX1A-SULT1A3	Inf	0.163834	1		0.762026	0.570053	0.795665	0.892704		16	30199228	30204310	+	5083		16	30193892	30204310	+	10419		same_strand	30199228	30204310	5083	48.8	100
SVIL	SVIL-AS1	0.72827	0.561618	1		0.546477	0.895381	0.775911	0.892704		10	29457338	29736959	-	279622		10	29409402	29561881	+	152480		opposite_strand	29457338	29561881	104544	68.6	37.4
THRB	THRB-AS2	0.972085	1	1		0.73195	0.600827	0.815058	0.892704		3	24117153	24495756	-	378604		3	24137810	24324470	+	186661		opposite_strand	24137810	24324470	186661	100	49.3
THSD4	THSD4-AS1	0.977596	1	1		0.528722	0.97281	0.768045	0.892704		15	71096952	71783383	+	686432		15	71147650	71189114	-	41465		opposite_strand	71147650	71189114	41465	100	6
TMEM132D	TMEM132D-AS2	1.10138	0.73169	1		0.600019	0.80954	0.823733	0.892704		12	129071725	129904025	-	832301		12	129208601	129212662	+	4062		opposite_strand	129208601	129212662	4062	100	0.5
TMEM254	TMEM254-AS1	0	1	1		0.834173	0.543162	0.763137	0.892704		10	80078646	80092557	+	13912		10	80040484	80079255	-	38772		opposite_strand	80078646	80079255	610	1.6	4.4
TMEM72	TMEM72-AS1	1.09424	0.743083	1		0.734013	0.605482	0.830281	0.892704		10	44911316	44937010	+	25695		10	44793119	44959733	-	166615		opposite_strand	44911316	44937010	25695	15.4	100
TNFAIP8L3	MIR4713HG	0.946026	0.910757	1		0.72679	0.627855	0.852597	0.892704		15	51056598	51105276	-	48679		15	51037174	51322480	+	285307		opposite_strand	51056598	51105276	48679	17.1	100
TNR	ENSG00000260990	1.0209	0.883089	1		0.728411	0.533019	0.768034	0.892704		1	175315194	175743595	-	428402		1	175278297	175335896	+	57600		opposite_strand	175315194	175335896	20703	35.9	4.8
TPRG1	TPRG1-AS2	0.637783	1	1		0.667757	0.669736	0.858783	0.892704		3	188947214	189325304	+	378091		3	189238686	189240594	-	1909		opposite_strand	189238686	189240594	1909	100	0.5
TRAF3IP2	TRAF3IP2-AS1	0.957982	0.925876	1		0.77883	0.568509	0.805342	0.892704		6	111555381	111606906	-	51526		6	111483389	111598784	+	115396		opposite_strand	111555381	111598784	43404	37.6	84.2
TRPA1	MSC-AS1	0.974851	1	1		0.878316	0.509753	0.749978	0.892704		8	72019917	72075584	-	55668		8	71828167	72118393	+	290227		opposite_strand	72019917	72075584	55668	19.2	100
TTC28	TTC28-AS1	0.892382	0.780718	1		0.620222	0.748738	0.844046	0.892704		22	27978014	28679840	-	701827		22	27919303	28008581	+	89279		opposite_strand	27978014	28008581	30568	34.2	4.4
TYRP1	LURAP1L-AS1	1.13458	0.81288	1		0.588039	0.777624	0.810366	0.892704		9	12685439	12710285	+	24847		9	12631434	12814382	-	182949		opposite_strand	12685439	12710285	24847	13.6	100
UMODL1	UMODL1-AS1	0.665191	0.789556	1		0.666049	0.702777	0.866259	0.892704		21	42062959	42143453	+	80495		21	42102134	42108534	-	6401		opposite_strand	42102134	42108534	6401	100	8
USP30	USP30-AS1	0	1	1		0.608653	0.944464	0.829197	0.892704		12	109023089	109088023	+	64935		12	109051572	109054008	-	2437		opposite_strand	109051572	109054008	2437	100	3.8
VAC14	VAC14-AS1	0.941872	1	1		0.779492	0.537674	0.770416	0.892704		16	70687439	70801160	-	113722		16	70755035	70773251	+	18217		opposite_strand	70755035	70773251	18217	100	16
VWA8	VWA8-AS1	0.749909	0.668513	1		0.735904	0.602732	0.823749	0.892704		13	41566835	41961120	-	394286		13	41955808	41981577	+	25770		opposite_strand	41955808	41961120	5313	20.6	1.3
WARS2	WARS2-AS1	0.985341	1	1		0.799517	0.505694	0.744844	0.892704		1	119031216	119140654	-	109439		1	119140391	119362600	+	222210		opposite_strand	119140391	119140654	264	0.1	0.2
ZBTB20	ZBTB20-AS5	1.07776	0.433595	1		0.621861	0.800623	0.853202	0.892704		3	114314500	115147292	-	832793		3	114445521	114529452	+	83932		opposite_strand	114445521	114529452	83932	100	10.1
ZBTB37	GAS5	10.217	0.0717061	1		0.527002	0.808038	0.753233	0.892704		1	173868082	173903547	+	35466		1	173851424	173868940	-	17517		opposite_strand	173868082	173868940	859	4.9	2.4
ZDHHC20	ENSG00000291046	0	1	1		0.549166	0.995887	0.782347	0.892704		13	21348784	21459370	-	110587		13	21298115	21532406	+	234292		opposite_strand	21348784	21459370	110587	47.2	100
ZFHX2	ZFHX2-AS1	0.805591	0.391839	1		0.644892	0.676098	0.865834	0.892704		14	23520857	23556192	-	35336		14	23511760	23560778	+	49019		opposite_strand	23520857	23556192	35336	72.1	100
ZFPM2	ZFPM2-AS1	1.05265	0.828505	1		0.558467	0.996426	0.794561	0.892704		8	104590733	105804539	+	1213807		8	105546089	106060524	-	514436		opposite_strand	105546089	105804539	258451	50.2	21.3
ZNF337	ZNF337-AS1	1.02079	1	1		0.673321	0.676975	0.871654	0.892704		20	25673195	25696853	-	23659		20	25624017	25689032	+	65016		opposite_strand	25673195	25689032	15838	24.4	66.9
ZNF385D	ZNF385D-AS1	1.04735	0.729327	1		0.71378	0.624768	0.853823	0.892704		3	21412218	22373321	-	961104		3	21542789	21579959	+	37171		opposite_strand	21542789	21579959	37171	100	3.9
KIRREL3	KIRREL3-AS1	1.069	0.620356	1		0.66285	0.784682	0.881282	0.893059		11	126423358	127003460	-	580103		11	126543947	126610948	+	67002		opposite_strand	126543947	126610948	67002	100	11.6
SLC7A11	SLC7A11-AS1	1.09424	0.743083	1		0.672397	0.700996	0.880891	0.893059		4	138164097	138242349	-	78253		4	138057464	138178177	+	120714		opposite_strand	138164097	138178177	14081	11.7	18
DPP10	DPP10-AS1	0.830524	0.458081	1		0.672677	0.693913	0.885422	0.896256		2	114442299	115845780	+	1403482		2	115126622	115163905	-	37284		opposite_strand	115126622	115163905	37284	100	2.7
CCDC18	CCDC18-AS1	1.03853	0.820231	1		0.677732	0.755056	0.887882	0.897747		1	93179919	93278730	+	98812		1	93262186	93346025	-	83840		opposite_strand	93262186	93278730	16545	19.7	16.7
PITRM1	PITRM1-AS1	0.91545	0.88764	1		0.68521	0.757944	0.8914	0.900304		10	3137728	3172841	-	35114		10	3141632	3167972	+	26341		opposite_strand	3141632	3167972	26341	100	75
LURAP1L	LURAP1L-AS1	0.836384	0.359105	1		0.683879	0.780874	0.894682	0.901618		9	12775020	12823060	+	48041		9	12631434	12814382	-	182949		opposite_strand	12775020	12814382	39363	21.5	81.9
PRICKLE2	PRICKLE2-AS3	1.03556	0.835876	1		0.686202	0.798558	0.894221	0.901618		3	64092236	64445476	-	353241		3	64187544	64200965	+	13422		opposite_strand	64187544	64200965	13422	100	3.8
CHD1L	ENSG00000237188	0.94151	0.912669	1		0.77089	0.693359	0.89871	0.904675		1	147242654	147295765	+	53112		1	147172701	147295734	+	123034		same_strand	147242654	147295734	53081	43.1	99.9
KCNIP2	KCNIP2-AS1	0.927806	1	1		0.753514	0.71757	0.905035	0.909129		10	101825974	101843920	-	17947		10	101818759	101828892	+	10134		opposite_strand	101825974	101828892	2919	28.8	16.3
PRUNE2	PCA3	0.806928	0.529674	1		0.720458	0.704561	0.905133	0.909129		9	76611376	76906114	-	294739		9	76691980	76863307	+	171328		opposite_strand	76691980	76863307	171328	100	58.1
USP3	USP3-AS1	0.882195	0.535887	1		0.71872	0.756531	0.915905	0.918934		15	63504511	63594640	+	90130		15	63544247	63601589	-	57343		opposite_strand	63544247	63594640	50394	87.9	55.9
ATP6V1B1	ATP6V1B1-AS1	1.07463	0.782452	1		0.753192	0.746213	0.918622	0.920646		2	70935900	70965431	+	29532		2	70941817	70948610	-	6794		opposite_strand	70941817	70948610	6794	100	23
RMDN2	RMDN2-AS1	0.861029	0.233996	1		0.727132	0.727118	0.922496	0.923511		2	37923187	38067142	+	143956		2	37949911	38067041	-	117131		opposite_strand	37949911	38067041	117131	100	81.4
SMIM15	SMIM15-AS1	2.55267	0.415403	1		0.771921	0.769563	1	1		5	61157704	61162468	-	4765		5	61162057	61248416	+	86360		opposite_strand	61162057	61162468	412	0.5	8.6
CHR, chromosome; END, genomic end coordinate; FDR, false discovery rate corrected P value; Fisher's exact test, statistical test for variant enrichment; Length, genomic span in base pairs; lncRNA, long non-coding RNA; Odds ratio, odds ratio from Fisher's exact test; Overlap_percentage, percentage of gene/lncRNA overlapping with its partner; P, P value from Fisher's exact test; P_Burden, P value f…

## Sheet: S.Table8
Supplementary Table 8. GTEx eQTL analysis showing variant associations with gene expression across brain and blood tissues.
Gencode Id	Gene Symbol	Variant Id	SNP	P	NES	Tissue
ENSG00000162456.10	KNCN	chr1_46545700_T_C_b38	rs752704	4.3e-14	0.34	Brain - Frontal Cortex (BA9)
ENSG00000142961.16	MOB3C	chr1_46545700_T_C_b38	rs752704	6.5e-11	0.31	Brain - Cerebellum
ENSG00000162456.10	KNCN	chr1_46545700_T_C_b38	rs752704	4e-10	0.28	Brain - Cortex
ENSG00000162456.10	KNCN	chr1_46545700_T_C_b38	rs752704	1.7e-08	0.27	Brain - Anterior qcingulate cortex (BA24)
ENSG00000142961.16	MOB3C	chr1_46545700_T_C_b38	rs752704	1.9e-08	0.24	Brain - Cerebellar Hemisphere
ENSG00000079277.22	MKNK1	chr1_46545700_T_C_b38	rs752704	3e-07	0.17	Brain - Cerebellar Hemisphere
ENSG00000079277.22	MKNK1	chr1_46545700_T_C_b38	rs752704	3.1e-05	0.18	Brain - Cerebellum
ENSG00000142961.16	MOB3C	chr1_46545700_T_C_b38	rs752704	3.6e-09	0.1	Whole Blood
ENSG00000079277.22	MKNK1	chr1_46545700_T_C_b38	rs752704	1.1e-07	0.06	Whole Blood
ENSG00000269956.2	MKNK1-AS1	chr1_46545700_T_C_b38	rs752704	4e-07	0.076	Whole Blood
ENSG00000162456.10	KNCN	chr1_46546015_C_G_b38	rs1258036	7.7e-15	0.35	Brain - Frontal Cortex (BA9)
ENSG00000142961.16	MOB3C	chr1_46546015_C_G_b38	rs1258036	2.7e-10	0.3	Brain - Cerebellum
ENSG00000162456.10	KNCN	chr1_46546015_C_G_b38	rs1258036	5.4e-10	0.28	Brain - Cortex
ENSG00000162456.10	KNCN	chr1_46546015_C_G_b38	rs1258036	2.4e-09	0.28	Brain - Anterior qcingulate cortex (BA24)
ENSG00000142961.16	MOB3C	chr1_46546015_C_G_b38	rs1258036	5.7e-08	0.23	Brain - Cerebellar Hemisphere
ENSG00000079277.22	MKNK1	chr1_46546015_C_G_b38	rs1258036	1.5e-06	0.16	Brain - Cerebellar Hemisphere
ENSG00000079277.22	MKNK1	chr1_46546015_C_G_b38	rs1258036	3.8e-05	0.18	Brain - Cerebellum
ENSG00000142961.16	MOB3C	chr1_46546015_C_G_b38	rs1258036	9.5e-09	0.1	Whole Blood
ENSG00000079277.22	MKNK1	chr1_46546015_C_G_b38	rs1258036	5.4e-08	0.061	Whole Blood
ENSG00000269956.2	MKNK1-AS1	chr1_46546015_C_G_b38	rs1258036	6.7e-07	0.075	Whole Blood
ENSG00000162456.10	KNCN	chr1_46546090_A_G_b38	rs885125	2.2e-14	0.34	Brain - Frontal Cortex (BA9)
ENSG00000162456.10	KNCN	chr1_46546090_A_G_b38	rs885125	9.9e-11	0.29	Brain - Cortex
ENSG00000142961.16	MOB3C	chr1_46546090_A_G_b38	rs885125	2.7e-10	0.3	Brain - Cerebellum
ENSG00000162456.10	KNCN	chr1_46546090_A_G_b38	rs885125	6.6e-09	0.28	Brain - Anterior qcingulate cortex (BA24)
ENSG00000142961.16	MOB3C	chr1_46546090_A_G_b38	rs885125	5.7e-08	0.23	Brain - Cerebellar Hemisphere
ENSG00000079277.22	MKNK1	chr1_46546090_A_G_b38	rs885125	1.5e-06	0.16	Brain - Cerebellar Hemisphere
ENSG00000079277.22	MKNK1	chr1_46546090_A_G_b38	rs885125	3.8e-05	0.18	Brain - Cerebellum
ENSG00000142961.16	MOB3C	chr1_46546090_A_G_b38	rs885125	1.5e-08	0.099	Whole Blood
ENSG00000079277.22	MKNK1	chr1_46546090_A_G_b38	rs885125	1.4e-07	0.06	Whole Blood
ENSG00000269956.2	MKNK1-AS1	chr1_46546090_A_G_b38	rs885125	8.4e-07	0.075	Whole Blood
ENSG00000162456.10	KNCN	chr1_46546200_C_T_b38	rs885126	4.9e-14	0.35	Brain - Frontal Cortex (BA9)
ENSG00000162456.10	KNCN	chr1_46546200_C_T_b38	rs885126	1.4e-09	0.29	Brain - Anterior qcingulate cortex (BA24)
ENSG00000142961.16	MOB3C	chr1_46546200_C_T_b38	rs885126	1.5e-09	0.29	Brain - Cerebellum
ENSG00000162456.10	KNCN	chr1_46546200_C_T_b38	rs885126	3.2e-08	0.25	Brain - Cortex
ENSG00000079277.22	MKNK1	chr1_46546200_C_T_b38	rs885126	5.3e-07	0.17	Brain - Cerebellar Hemisphere
ENSG00000079277.22	MKNK1	chr1_46546200_C_T_b38	rs885126	7.3e-06	0.2	Brain - Cerebellum
ENSG00000142961.16	MOB3C	chr1_46546200_C_T_b38	rs885126	8.5e-06	0.19	Brain - Cerebellar Hemisphere
ENSG00000079277.22	MKNK1	chr1_46546200_C_T_b38	rs885126	5.9e-13	0.082	Whole Blood
ENSG00000142961.16	MOB3C	chr1_46546200_C_T_b38	rs885126	7.7e-10	0.11	Whole Blood
ENSG00000269956.2	MKNK1-AS1	chr1_46546200_C_T_b38	rs885126	6.8e-09	0.088	Whole Blood
ENSG00000162456.10	KNCN	chr1_46546472_G_A_b38	rs885127	2.8e-09	-0.29	Brain - Cortex
ENSG00000162456.10	KNCN	chr1_46546472_G_A_b38	rs885127	3e-08	-0.28	Brain - Frontal Cortex (BA9)
ENSG00000162456.10	KNCN	chr1_46546472_G_A_b38	rs885127	3.1e-06	0.17	Brain - Nucleus accumbens (basal ganglia)
ENSG00000162456.10	KNCN	chr1_46546472_G_A_b38	rs885127	9.5e-05	-0.2	Brain - Anterior qcingulate cortex (BA24)
ENSG00000282881.2	TMEM275	chr1_46546472_G_A_b38	rs885127	9.6e-05	-0.3	Brain - Caudate (basal ganglia)
ENSG00000162456.10	KNCN	chr1_46546776_T_C_b38	rs4442318	2.7e-10	0.33	Brain - Cortex
ENSG00000162456.10	KNCN	chr1_46546776_T_C_b38	rs4442318	4.5e-08	0.31	Brain - Frontal Cortex (BA9)
ENSG00000186564.6	FOXD2	chr1_46546776_T_C_b38	rs4442318	9.6e-06	-0.37	Brain - Hippocampus
ENSG00000162456.10	KNCN	chr1_46546776_T_C_b38	rs4442318	6.3e-05	-0.17	Brain - Nucleus accumbens (basal ganglia)
ENSG00000282881.2	TMEM275	chr1_46546776_T_C_b38	rs4442318	0.00012	0.33	Brain - Caudate (basal ganglia)
ENSG00000159658.15	EFCAB14	chr1_46546776_T_C_b38	rs4442318	2.4e-06	-0.098	Whole Blood
ENSG00000162456.10	KNCN	chr1_46547508_A_G_b38	rs10890404	3.4e-09	-0.29	Brain - Cortex
ENSG00000162456.10	KNCN	chr1_46547508_A_G_b38	rs10890404	6.3e-07	0.19	Brain - Nucleus accumbens (basal ganglia)
ENSG00000162456.10	KNCN	chr1_46547508_A_G_b38	rs10890404	8.5e-07	-0.26	Brain - Frontal Cortex (BA9)
ENSG00000159658.15	EFCAB14	chr1_46547508_A_G_b38	rs10890404	7.3e-05	0.078	Whole Blood
ENSG00000162456.10	KNCN	chr1_46549588_T_C_b38	rs1258043	6e-10	0.3	Brain - Cortex
ENSG00000162456.10	KNCN	chr1_46549588_T_C_b38	rs1258043	4.5e-09	0.29	Brain - Frontal Cortex (BA9)
ENSG00000162456.10	KNCN	chr1_46549588_T_C_b38	rs1258043	2.2e-06	-0.17	Brain - Nucleus accumbens (basal ganglia)
ENSG00000162456.10	KNCN	chr1_46549588_T_C_b38	rs1258043	4.7e-05	0.21	Brain - Anterior qcingulate cortex (BA24)
ENSG00000282881.2	TMEM275	chr1_46549588_T_C_b38	rs1258043	8e-05	0.3	Brain - Caudate (basal ganglia)
ENSG00000162456.10	KNCN	chr1_46550840_G_A_b38	rs1258044	3e-11	0.34	Brain - Frontal Cortex (BA9)
ENSG00000162456.10	KNCN	chr1_46550840_G_A_b38	rs1258044	6.4e-11	0.33	Brain - Cortex
ENSG00000162456.10	KNCN	chr1_46550840_G_A_b38	rs1258044	2.8e-05	0.23	Brain - Anterior qcingulate cortex (BA24)
ENSG00000186564.6	FOXD2	chr1_46550840_G_A_b38	rs1258044	6.5e-05	-0.31	Brain - Hippocampus
ENSG00000282881.2	TMEM275	chr1_46550840_G_A_b38	rs1258044	8.3e-05	0.31	Brain - Caudate (basal ganglia)
ENSG00000162456.10	KNCN	chr1_46550840_G_A_b38	rs1258044	0.00013	-0.15	Brain - Nucleus accumbens (basal ganglia)
ENSG00000159658.15	EFCAB14	chr1_46550840_G_A_b38	rs1258044	2.2e-05	-0.082	Whole Blood
eQTL, expression quantitative trait loci; Gencode Id, Ensembl gene identifier with version number; GTEx, Genotype-Tissue Expression project; NES, normalized effect size indicating direction and magnitude of expression change; P, nominal P value for variant-gene expression association; SNP, single nucleotide polymorphism reference identifier (rs number); Tissue, GTEx tissue sample type; Variant Id…

## Sheet: S.Table9
Supplementary Table 9. Co-expression analysis of genes with KNCN and MKNK1-AS1 in brain tissues.
Gene	Pearson r with KNCN	Pearson r with MKNK1-AS1	Tissue
C1orf159	0.725055	0.70588	Caudate Basal Ganglia
MIB2	0.74795	0.703957	Caudate Basal Ganglia
SLC35E2B	0.732711	0.737733	Caudate Basal Ganglia
NADK	0.718145	0.701211	Caudate Basal Ganglia
TMEM52	0.710061	0.722753	Caudate Basal Ganglia
CFAP74	0.774318	0.81561	Caudate Basal Ganglia
SKI	0.759201	0.744596	Caudate Basal Ganglia
MORN1	0.767705	0.812661	Caudate Basal Ganglia
PANK4	0.813087	0.736581	Caudate Basal Ganglia
PRXL2B	0.808974	0.706	Caudate Basal Ganglia
DFFB	0.724401	0.739996	Caudate Basal Ganglia
NPHP4	0.83403	0.804945	Caudate Basal Ganglia
RNF207	0.711318	0.71867	Caudate Basal Ganglia
PLEKHG5	0.860646	0.803298	Caudate Basal Ganglia
ZBTB48	0.733427	0.744094	Caudate Basal Ganglia
PHF13	0.741452	0.731309	Caudate Basal Ganglia
DNAJC11	0.770109	0.708987	Caudate Basal Ganglia
RERE	0.744423	0.739091	Caudate Basal Ganglia
CLSTN1	0.787466	0.730358	Caudate Basal Ganglia
UBE4B	0.729	0.702879	Caudate Basal Ganglia
MTOR	0.745122	0.727502	Caudate Basal Ganglia
FBXO6	0.74821	0.709025	Caudate Basal Ganglia
MTHFR	0.779112	0.764423	Caudate Basal Ganglia
CLCN6	0.739216	0.72608	Caudate Basal Ganglia
VPS13D	0.707901	0.716793	Caudate Basal Ganglia
PRDM2	0.787065	0.714718	Caudate Basal Ganglia
CASP9	0.742104	0.795928	Caudate Basal Ganglia
DNAJC16	0.780952	0.76191	Caudate Basal Ganglia
DDI2	0.702424	0.721868	Caudate Basal Ganglia
FBXO42	0.75091	0.770961	Caudate Basal Ganglia
LINC01772	0.700403	0.794221	Caudate Basal Ganglia
CROCCP3	0.700977	0.794691	Caudate Basal Ganglia
EMC1	0.731368	0.707978	Caudate Basal Ganglia
OTUD3	0.737564	0.731503	Caudate Basal Ganglia
KIF17	0.903144	0.792108	Caudate Basal Ganglia
EIF4G3	0.756366	0.716437	Caudate Basal Ganglia
KDM1A	0.768037	0.72871	Caudate Basal Ganglia
LUZP1	0.760555	0.727382	Caudate Basal Ganglia
LYPLA2	0.83598	0.745362	Caudate Basal Ganglia
STPG1	0.79998	0.787791	Caudate Basal Ganglia
MAN1C1	0.737264	0.742763	Caudate Basal Ganglia
MTFR1L	0.797295	0.723389	Caudate Basal Ganglia
PAQR7	0.772327	0.792829	Caudate Basal Ganglia
CEP85	0.744047	0.702931	Caudate Basal Ganglia
UBXN11	0.876637	0.78271	Caudate Basal Ganglia
DHDDS	0.758856	0.701371	Caudate Basal Ganglia
WDTC1	0.817399	0.745213	Caudate Basal Ganglia
AHDC1	0.778452	0.769168	Caudate Basal Ganglia
FAM76A	0.758291	0.725093	Caudate Basal Ganglia
EYA3	0.708032	0.78	Caudate Basal Ganglia
PUM1	0.766117	0.726185	Caudate Basal Ganglia
TMEM39B	0.766282	0.721785	Caudate Basal Ganglia
KPNA6	0.74186	0.732521	Caudate Basal Ganglia
IQCC	0.824246	0.816412	Caudate Basal Ganglia
TMEM234	0.746303	0.826233	Caudate Basal Ganglia
BSDC1	0.753979	0.708315	Caudate Basal Ganglia
RBBP4	0.706619	0.714984	Caudate Basal Ganglia
KIAA1522	0.810951	0.759744	Caudate Basal Ganglia
S100PBP	0.791376	0.757694	Caudate Basal Ganglia
ZNF362	0.754381	0.718917	Caudate Basal Ganglia
ZMYM6	0.741319	0.725077	Caudate Basal Ganglia
ZMYM4	0.736245	0.721756	Caudate Basal Ganglia
KIAA0319L	0.775306	0.72797	Caudate Basal Ganglia
ADPRS	0.746901	0.726137	Caudate Basal Ganglia
THRAP3	0.749312	0.754424	Caudate Basal Ganglia
SH3D21	0.762427	0.779459	Caudate Basal Ganglia
OSCP1	0.872061	0.792307	Caudate Basal Ganglia
MEAF6	0.834631	0.716772	Caudate Basal Ganglia
BMP8A	0.761554	0.761037	Caudate Basal Ganglia
PABPC4	0.733847	0.704907	Caudate Basal Ganglia
TRIT1	0.764263	0.721793	Caudate Basal Ganglia
RLF	0.722289	0.708365	Caudate Basal Ganglia
ENSG00000260920	0.825824	0.707818	Caudate Basal Ganglia
NFYC	0.77931	0.717832	Caudate Basal Ganglia
KCNQ4	0.858735	0.83981	Caudate Basal Ganglia
CTPS1	0.757468	0.706623	Caudate Basal Ganglia
SCMH1	0.785641	0.740807	Caudate Basal Ganglia
FOXJ3	0.75479	0.718587	Caudate Basal Ganglia
CCDC30	0.78082	0.833802	Caudate Basal Ganglia
PPIH	0.805118	0.72191	Caudate Basal Ganglia
ERMAP	0.762916	0.743203	Caudate Basal Ganglia
CFAP57	0.713031	0.731525	Caudate Basal Ganglia
PTPRF	0.754357	0.766173	Caudate Basal Ganglia
KDM4A	0.787634	0.769439	Caudate Basal Ganglia
DMAP1	0.762285	0.729426	Caudate Basal Ganglia
BEST4	0.843877	0.792769	Caudate Basal Ganglia
PTCH2	0.797895	0.838662	Caudate Basal Ganglia
HECTD3	0.704618	0.714585	Caudate Basal Ganglia
ZSWIM5	0.777049	0.776472	Caudate Basal Ganglia
GPBP1L1	0.712801	0.718554	Caudate Basal Ganglia
POMGNT1	0.761897	0.706247	Caudate Basal Ganglia
RAD54L	0.761538	0.739711	Caudate Basal Ganglia
LRRC41	0.722287	0.718678	Caudate Basal Ganglia
NSUN4	0.707855	0.701993	Caudate Basal Ganglia
MKNK1-AS1	0.787598	1	Caudate Basal Ganglia
KNCN	1	0.787598	Caudate Basal Ganglia
STIL	0.717936	0.714241	Caudate Basal Ganglia
AGBL4	0.860021	0.737371	Caudate Basal Ganglia
OSBPL9	0.714622	0.704054	Caudate Basal Ganglia
NRDC	0.726228	0.704119	Caudate Basal Ganglia
GLIS1	0.759761	0.723785	Caudate Basal Ganglia
SSBP3	0.860133	0.726965	Caudate Basal Ganglia
TTC4	0.757232	0.765228	Caudate Basal Ganglia
TTC22	0.828701	0.746519	Caudate Basal Ganglia
PATJ	0.807317	0.806454	Caudate Basal Ganglia
EFCAB7	0.783804	0.762778	Caudate Basal Ganglia
ZRANB2	0.740511	0.705064	Caudate Basal Ganglia
ERICH3	0.905523	0.757034	Caudate Basal Ganglia
ADGRL2	0.752802	0.700367	Caudate Basal Ganglia
ODF2L	0.776374	0.782903	Caudate Basal Ganglia
RPAP2	0.761989	0.733654	Caudate Basal Ganglia
MTF2	0.75348	0.720471	Caudate Basal Ganglia
FNBP1L	0.813162	0.75652	Caudate Basal Ganglia
DBT	0.725813	0.710891	Caudate Basal Ganglia
AMY2B	0.717251	0.730125	Caudate Basal Ganglia
CELSR2	0.792008	0.725825	Caudate Basal Ganglia
ATXN7L2	0.748237	0.778118	Caudate Basal Ganglia
CYB561D1	0.744349	0.74685	Caudate Basal Ganglia
GSTM2	0.802501	0.730411	Caudate Basal Ganglia
DDX20	0.751185	0.711132	Caudate Basal Ganglia
WNT2B	0.860657	0.706142	Caudate Basal Ganglia
PHTF1	0.818287	0.822942	Caudate Basal Ganglia
RSBN1	0.738683	0.701439	Caudate Basal Ganglia
AP4B1	0.727494	0.732383	Caudate Basal Ganglia
IGSF3	0.876663	0.768528	Caudate Basal Ganglia
WARS2-AS1	0.705664	0.768699	Caudate Basal Ganglia
NBPF15	0.747678	0.778281	Caudate Basal Ganglia
RNF115	0.751213	0.70262	Caudate Basal Ganglia
NBPF9	0.715678	0.765414	Caudate Basal Ganglia
ENSG00000285184	0.767087	0.715762	Caudate Basal Ganglia
VPS45	0.761092	0.703285	Caudate Basal Ganglia
RPRD2	0.800894	0.785345	Caudate Basal Ganglia
TARS2	0.770878	0.737609	Caudate Basal Ganglia
PRUNE1	0.770056	0.755469	Caudate Basal Ganglia
SEMA6C	0.739786	0.75212	Caudate Basal Ganglia
PIP5K1A	0.708671	0.750529	Caudate Basal Ganglia
SNX27	0.803522	0.715943	Caudate Basal Ganglia
RIIAD1	0.888754	0.712888	Caudate Basal Ganglia
ENSG00000269621	0.836456	0.798362	Caudate Basal Ganglia
INTS3	0.715858	0.792576	Caudate Basal Ganglia
GATAD2B	0.776132	0.715128	Caudate Basal Ganglia
DENND4B	0.763836	0.736807	Caudate Basal Ganglia
UBAP2L	0.764944	0.736119	Caudate Basal Ganglia
ADAR	0.765391	0.732752	Caudate Basal Ganglia
PYGO2	0.702949	0.71019	Caudate Basal Ganglia
THBS3	0.793572	0.829642	Caudate Basal Ganglia
GBAP1	0.729464	0.764078	Caudate Basal Ganglia
GBA	0.742644	0.709652	Caudate Basal Ganglia
FAM189B	0.797993	0.713202	Caudate Basal Ganglia
HCN3	0.771419	0.748003	Caudate Basal Ganglia
RUSC1	0.792627	0.749793	Caudate Basal Ganglia
ASH1L	0.760571	0.71074	Caudate Basal Ganglia
GON4L	0.715634	0.77584	Caudate Basal Ganglia
MEF2D	0.834368	0.721671	Caudate Basal Ganglia
ARHGEF11	0.760599	0.751742	Caudate Basal Ganglia
CADM3	0.840563	0.71316	Caudate Basal Ganglia
CADM3-AS1	0.743737	0.785647	Caudate Basal Ganglia
DCAF8	0.767339	0.723782	Caudate Basal Ganglia
COPA	0.745287	0.721512	Caudate Basal Ganglia
TSTD1	0.877996	0.710835	Caudate Basal Ganglia
USF1	0.764731	0.704955	Caudate Basal Ganglia
KLHDC9	0.849506	0.722221	Caudate Basal Ganglia
NIT1	0.743364	0.721797	Caudate Basal Ganglia
PPOX	0.79516	0.774423	Caudate Basal Ganglia
B4GALT3	0.778988	0.719591	Caudate Basal Ganglia
PBX1	0.788654	0.70981	Caudate Basal Ganglia
FAM78B	0.858236	0.71554	Caudate Basal Ganglia
CD247	0.753771	0.70978	Caudate Basal Ganglia
NME7	0.758084	0.721904	Caudate Basal Ganglia
CCDC181	0.805794	0.766877	Caudate Basal Ganglia
KIFAP3	0.810057	0.70983	Caudate Basal Ganglia
ANKRD45	0.819152	0.775138	Caudate Basal Ganglia
RASAL2	0.769867	0.741044	Caudate Basal Ganglia
RALGPS2	0.864606	0.753123	Caudate Basal Ganglia
FAM20B	0.811109	0.711763	Caudate Basal Ganglia
ABL2	0.790783	0.72717	Caudate Basal Ganglia
QSOX1	0.765503	0.701213	Caudate Basal Ganglia
ACBD6	0.809525	0.704682	Caudate Basal Ganglia
XPR1	0.793317	0.745486	Caudate Basal Ganglia
DHX9	0.738292	0.72919	Caudate Basal Ganglia
SMG7	0.764195	0.758367	Caudate Basal Ganglia
TRMT1L	0.727565	0.707086	Caudate Basal Ganglia
IPO9	0.785579	0.721065	Caudate Basal Ganglia
PPP1R12B	0.793359	0.750078	Caudate Basal Ganglia
KDM5B	0.799141	0.76136	Caudate Basal Ganglia
PPFIA4	0.813107	0.704783	Caudate Basal Ganglia
PLEKHA6	0.825889	0.729756	Caudate Basal Ganglia
LRRN2	0.821942	0.743382	Caudate Basal Ganglia
RBBP5	0.775293	0.705913	Caudate Basal Ganglia
KLHDC8A	0.841466	0.787036	Caudate Basal Ganglia
SRGAP2	0.762413	0.771918	Caudate Basal Ganglia
EIF2D	0.711793	0.708609	Caudate Basal Ganglia
PLXNA2	0.776173	0.751292	Caudate Basal Ganglia
UTP25	0.778938	0.716675	Caudate Basal Ganglia
RCOR3	0.712188	0.704059	Caudate Basal Ganglia
TRAF5	0.792515	0.817442	Caudate Basal Ganglia
INTS7	0.786042	0.709369	Caudate Basal Ganglia
FLVCR1	0.710271	0.719377	Caudate Basal Ganglia
GPATCH2	0.7213	0.708037	Caudate Basal Ganglia
MARK1	0.774016	0.724965	Caudate Basal Ganglia
MIA3	0.792987	0.731928	Caudate Basal Ganglia
NVL	0.718866	0.743918	Caudate Basal Ganglia
WDR26	0.727409	0.718085	Caudate Basal Ganglia
PSEN2	0.755936	0.709581	Caudate Basal Ganglia
TRIM11	0.824828	0.805282	Caudate Basal Ganglia
TRIM17	0.870908	0.80819	Caudate Basal Ganglia
H2BU1	0.739643	0.720533	Caudate Basal Ganglia
TTC13	0.761937	0.720804	Caudate Basal Ganglia
PCNX2	0.847733	0.740942	Caudate Basal Ganglia
MAP3K21	0.825935	0.705548	Caudate Basal Ganglia
COA6-AS1	0.75669	0.704077	Caudate Basal Ganglia
TARBP1	0.765253	0.7318	Caudate Basal Ganglia
B3GALNT2	0.727033	0.746435	Caudate Basal Ganglia
LYST	0.723477	0.723188	Caudate Basal Ganglia
LGALS8	0.817865	0.734075	Caudate Basal Ganglia
MTR	0.725463	0.728913	Caudate Basal Ganglia
ENSG00000286496	0.788235	0.70151	Caudate Basal Ganglia
AKT3	0.754159	0.704992	Caudate Basal Ganglia
DESI2	0.819348	0.754516	Caudate Basal Ganglia
LINC01341	0.771155	0.740946	Caudate Basal Ganglia
SH3YL1	0.765706	0.727205	Caudate Basal Ganglia
TMEM18	0.833513	0.706608	Caudate Basal Ganglia
TRAPPC12-AS1	0.739194	0.722699	Caudate Basal Ganglia
SOX11	0.845814	0.7262	Caudate Basal Ganglia
NRIR	0.733412	0.773098	Caudate Basal Ganglia
KIDINS220	0.723781	0.708217	Caudate Basal Ganglia
C2orf50	0.801702	0.797619	Caudate Basal Ganglia
NBAS	0.820825	0.759606	Caudate Basal Ganglia
LDAH	0.790633	0.702689	Caudate Basal Ganglia
KLHL29	0.839972	0.715636	Caudate Basal Ganglia
NCOA1	0.768457	0.727593	Caudate Basal Ganglia
CENPO	0.745184	0.714211	Caudate Basal Ganglia
ADCY3	0.770809	0.705307	Caudate Basal Ganglia
DNMT3A	0.759614	0.779934	Caudate Basal Ganglia
MAPRE3	0.840801	0.711256	Caudate Basal Ganglia
AGBL5	0.727215	0.703533	Caudate Basal Ganglia
MPV17	0.754915	0.705997	Caudate Basal Ganglia
GTF3C2	0.775151	0.740326	Caudate Basal Ganglia
NRBP1	0.72101	0.704158	Caudate Basal Ganglia
IFT172	0.762127	0.842992	Caudate Basal Ganglia
SUPT7L	0.776123	0.777956	Caudate Basal Ganglia
PLB1	0.839827	0.780001	Caudate Basal Ganglia
LCLAT1	0.765141	0.701973	Caudate Basal Ganglia
HEATR5B	0.803467	0.734507	Caudate Basal Ganglia
NDUFAF7	0.7099	0.706603	Caudate Basal Ganglia
ATL2	0.832579	0.748655	Caudate Basal Ganglia
SRSF7	0.706024	0.704082	Caudate Basal Ganglia
DHX57	0.769034	0.71254	Caudate Basal Ganglia
ARHGEF33	0.880923	0.813984	Caudate Basal Ganglia
SOS1	0.706366	0.740786	Caudate Basal Ganglia
THUMPD2	0.731643	0.709238	Caudate Basal Ganglia
EML4	0.734982	0.738289	Caudate Basal Ganglia
MTA3	0.84365	0.708386	Caudate Basal Ganglia
THADA	0.724172	0.751698	Caudate Basal Ganglia
DYNC2LI1	0.825846	0.731495	Caudate Basal Ganglia
EML6	0.782205	0.793377	Caudate Basal Ganglia
FANCL	0.800769	0.755736	Caudate Basal Ganglia
PAPOLG	0.717056	0.725525	Caudate Basal Ganglia
SANBR	0.753109	0.773782	Caudate Basal Ganglia
FAM161A	0.776712	0.758711	Caudate Basal Ganglia
TMEM17	0.860011	0.731415	Caudate Basal Ganglia
WDPCP	0.770638	0.73006	Caudate Basal Ganglia
CEP68	0.769099	0.70451	Caudate Basal Ganglia
ENSG00000273763	0.757525	0.704076	Caudate Basal Ganglia
DNAAF10	0.842542	0.812286	Caudate Basal Ganglia
AAK1	0.772054	0.701712	Caudate Basal Ganglia
SMYD5	0.812114	0.744147	Caudate Basal Ganglia
ALMS1P1	0.73563	0.803059	Caudate Basal Ganglia
C2orf81	0.772705	0.758308	Caudate Basal Ganglia
WDR54	0.882015	0.772733	Caudate Basal Ganglia
INO80B	0.830083	0.751209	Caudate Basal Ganglia
MOGS	0.719162	0.731199	Caudate Basal Ganglia
SEMA4F	0.720955	0.733798	Caudate Basal Ganglia
DNAH6	0.838356	0.834102	Caudate Basal Ganglia
POLR1A	0.72848	0.723702	Caudate Basal Ganglia
PTCD3	0.705072	0.726432	Caudate Basal Ganglia
REEP1	0.877955	0.74489	Caudate Basal Ganglia
BMS1P23	0.813915	0.718848	Caudate Basal Ganglia
ENSG00000272913	0.724036	0.711912	Caudate Basal Ganglia
TMEM127	0.760848	0.70673	Caudate Basal Ganglia
SNRNP200	0.70916	0.739151	Caudate Basal Ganglia
FER1L5	0.803273	0.816178	Caudate Basal Ganglia
CNNM4	0.778633	0.755644	Caudate Basal Ganglia
TMEM131	0.782683	0.750218	Caudate Basal Ganglia
INPP4A	0.867838	0.755153	Caudate Basal Ganglia
MGAT4A	0.805706	0.711183	Caudate Basal Ganglia
REV1	0.742408	0.738174	Caudate Basal Ganglia
LONRF2	0.83135	0.717646	Caudate Basal Ganglia
NPAS2	0.797071	0.713424	Caudate Basal Ganglia
NPHP1	0.731791	0.832123	Caudate Basal Ganglia
ANAPC1	0.790861	0.708949	Caudate Basal Ganglia
FBLN7	0.748743	0.700939	Caudate Basal Ganglia
ZC3H8	0.780118	0.76501	Caudate Basal Ganglia
ZC3H6	0.770521	0.745075	Caudate Basal Ganglia
RABL2A	0.850942	0.852697	Caudate Basal Ganglia
CLASP1	0.741958	0.746204	Caudate Basal Ganglia
ERCC3	0.758098	0.729572	Caudate Basal Ganglia
WDR33	0.73224	0.74722	Caudate Basal Ganglia
SAP130	0.757569	0.740599	Caudate Basal Ganglia
HS6ST1	0.779862	0.724713	Caudate Basal Ganglia
PTPN18	0.715284	0.744407	Caudate Basal Ganglia
ARHGEF4	0.822861	0.725194	Caudate Basal Ganglia
CCDC74A	0.849625	0.793742	Caudate Basal Ganglia
MGAT5	0.739519	0.764401	Caudate Basal Ganglia
TMEM163	0.754829	0.719087	Caudate Basal Ganglia
CCNT2	0.7031	0.717881	Caudate Basal Ganglia
RAB3GAP1	0.767175	0.727909	Caudate Basal Ganglia
ACVR2A	0.734275	0.72226	Caudate Basal Ganglia
ORC4	0.773099	0.700451	Caudate Basal Ganglia
MBD5	0.770962	0.710519	Caudate Basal Ganglia
CCDC148	0.797049	0.71363	Caudate Basal Ganglia
WDSUB1	0.753819	0.701318	Caudate Basal Ganglia
TTC21B	0.770063	0.780412	Caudate Basal Ganglia
SCN1A	0.815291	0.735069	Caudate Basal Ganglia
SCN9A	0.82063	0.832798	Caudate Basal Ganglia
BBS5	0.777833	0.799551	Caudate Basal Ganglia
FASTKD1	0.727314	0.725908	Caudate Basal Ganglia
ENSG00000234350	0.747759	0.781649	Caudate Basal Ganglia
RBM45	0.745312	0.776348	Caudate Basal Ganglia
OSBPL6	0.757194	0.747271	Caudate Basal Ganglia
DNAJC10	0.730996	0.749947	Caudate Basal Ganglia
PMS1	0.702523	0.71294	Caudate Basal Ganglia
ALS2	0.721406	0.753874	Caudate Basal Ganglia
FAM117B	0.815641	0.711073	Caudate Basal Ganglia
ICA1L	0.835563	0.798921	Caudate Basal Ganglia
ABI2	0.833783	0.709055	Caudate Basal Ganglia
MDH1B	0.776863	0.756098	Caudate Basal Ganglia
ENSG00000229321	0.756022	0.760112	Caudate Basal Ganglia
CPO	0.737655	0.735725	Caudate Basal Ganglia
PLEKHM3	0.761386	0.709876	Caudate Basal Ganglia
UNC80	0.841973	0.700126	Caudate Basal Ganglia
SMARCAL1	0.725941	0.710534	Caudate Basal Ganglia
IGFBP5	0.780024	0.729562	Caudate Basal Ganglia
DIRC3-AS1	0.816475	0.718591	Caudate Basal Ganglia
CNOT9	0.747786	0.734339	Caudate Basal Ganglia
ZNF142	0.755636	0.753241	Caudate Basal Ganglia
ABCB6	0.7968	0.770853	Caudate Basal Ganglia
ATG9A	0.785691	0.700377	Caudate Basal Ganglia
OBSL1	0.741225	0.782006	Caudate Basal Ganglia
STK11IP	0.795386	0.82403	Caudate Basal Ganglia
SGPP2	0.803216	0.716809	Caudate Basal Ganglia
AP1S3	0.794307	0.738253	Caudate Basal Ganglia
IRS1	0.76509	0.712661	Caudate Basal Ganglia
ENSG00000272622	0.740826	0.751865	Caudate Basal Ganglia
MFF-DT	0.779014	0.755873	Caudate Basal Ganglia
DAW1	0.839028	0.779704	Caudate Basal Ganglia
ARMC9	0.861862	0.789132	Caudate Basal Ganglia
DIS3L2	0.753662	0.747375	Caudate Basal Ganglia
TIGD1	0.730789	0.75309	Caudate Basal Ganglia
ATG16L1	0.766583	0.703815	Caudate Basal Ganglia
LRRFIP1	0.731728	0.748879	Caudate Basal Ganglia
TRAF3IP1	0.764234	0.759072	Caudate Basal Ganglia
NDUFA10	0.7805	0.725328	Caudate Basal Ganglia
ANKMY1	0.711456	0.774661	Caudate Basal Ganglia
DUSP28	0.80688	0.70553	Caudate Basal Ganglia
CAPN10	0.743419	0.719985	Caudate Basal Ganglia
MTERF4	0.741092	0.727811	Caudate Basal Ganglia
PASK	0.817198	0.782525	Caudate Basal Ganglia
HDLBP	0.737892	0.709321	Caudate Basal Ganglia
ATG4B	0.716891	0.713433	Caudate Basal Ganglia
ING5	0.754277	0.767758	Caudate Basal Ganglia
SETMAR	0.777945	0.718582	Caudate Basal Ganglia
ITPR1-DT	0.822745	0.724734	Caudate Basal Ganglia
BHLHE40-AS1	0.79783	0.786015	Caudate Basal Ganglia
EDEM1	0.743735	0.710088	Caudate Basal Ganglia
SRGAP3	0.781944	0.788092	Caudate Basal Ganglia
OGG1	0.780732	0.715244	Caudate Basal Ganglia
CRELD1	0.757945	0.754367	Caudate Basal Ganglia
EMC3-AS1	0.805559	0.774716	Caudate Basal Ganglia
ENSG00000206567	0.801967	0.812946	Caudate Basal Ganglia
TAMM41	0.786891	0.731096	Caudate Basal Ganglia
TSEN2	0.833592	0.78029	Caudate Basal Ganglia
CAND2	0.808205	0.740957	Caudate Basal Ganglia
IQSEC1	0.816552	0.700252	Caudate Basal Ganglia
VN1R20P	0.792016	0.707817	Caudate Basal Ganglia
NR2C2	0.776293	0.774838	Caudate Basal Ganglia
MRPS25	0.812805	0.791209	Caudate Basal Ganglia
COLQ	0.809481	0.823251	Caudate Basal Ganglia
SATB1	0.701175	0.706593	Caudate Basal Ganglia
NEK10	0.895651	0.826853	Caudate Basal Ganglia
CNOT10	0.722438	0.718545	Caudate Basal Ganglia
GLB1	0.717233	0.715307	Caudate Basal Ganglia
FBXL2	0.867697	0.77661	Caudate Basal Ganglia
UBP1	0.805389	0.728989	Caudate Basal Ganglia
ENSG00000281100	0.807369	0.742264	Caudate Basal Ganglia
TRANK1	0.812631	0.773851	Caudate Basal Ganglia
EPM2AIP1	0.798128	0.755459	Caudate Basal Ganglia
ITGA9-AS1	0.808073	0.702495	Caudate Basal Ganglia
WDR48	0.758082	0.716432	Caudate Basal Ganglia
GORASP1	0.749402	0.736693	Caudate Basal Ganglia
TTC21A	0.744141	0.831839	Caudate Basal Ganglia
TRAK1	0.73293	0.766216	Caudate Basal Ganglia
VIPR1	0.850557	0.734564	Caudate Basal Ganglia
CCDC13	0.780588	0.804473	Caudate Basal Ganglia
POMGNT2	0.80061	0.711147	Caudate Basal Ganglia
ZNF445	0.717495	0.750516	Caudate Basal Ganglia
LZTFL1	0.827656	0.763987	Caudate Basal Ganglia
KIF9	0.752794	0.747805	Caudate Basal Ganglia
KLHL18	0.770969	0.72994	Caudate Basal Ganglia
SCAP	0.757206	0.73784	Caudate Basal Ganglia
DHX30	0.796739	0.726221	Caudate Basal Ganglia
ATRIP	0.729414	0.719222	Caudate Basal Ganglia
CELSR3	0.791865	0.723912	Caudate Basal Ganglia
P4HTM	0.847983	0.749696	Caudate Basal Ganglia
DALRD3	0.816566	0.788841	Caudate Basal Ganglia
QRICH1	0.771783	0.724094	Caudate Basal Ganglia
USP19	0.713641	0.734756	Caudate Basal Ganglia
C3orf62	0.70241	0.742322	Caudate Basal Ganglia
USP4	0.77398	0.777784	Caudate Basal Ganglia
AMT	0.753813	0.795059	Caudate Basal Ganglia
NICN1	0.828001	0.733831	Caudate Basal Ganglia
RNF123	0.830267	0.775459	Caudate Basal Ganglia
IP6K1	0.823362	0.729336	Caudate Basal Ganglia
TRAIP	0.80929	0.715324	Caudate Basal Ganglia
HEMK1	0.736253	0.829114	Caudate Basal Ganglia
DOCK3	0.794934	0.712316	Caudate Basal Ganglia
RBM15B	0.79035	0.71639	Caudate Basal Ganglia
PARP3	0.757733	0.725835	Caudate Basal Ganglia
PPM1M	0.850709	0.754393	Caudate Basal Ganglia
WDR82	0.796423	0.713069	Caudate Basal Ganglia
DNAH1	0.705602	0.817757	Caudate Basal Ganglia
NISCH	0.784443	0.756517	Caudate Basal Ganglia
SMIM4	0.764517	0.706596	Caudate Basal Ganglia
GLT8D1	0.759059	0.727976	Caudate Basal Ganglia
PRKCD	0.833214	0.710674	Caudate Basal Ganglia
CACNA1D	0.83065	0.747599	Caudate Basal Ganglia
CCDC66	0.700982	0.780225	Caudate Basal Ganglia
ATXN7	0.750001	0.778629	Caudate Basal Ganglia
CNTN3	0.76829	0.778792	Caudate Basal Ganglia
LINC02018	0.747036	0.774124	Caudate Basal Ganglia
LINC00506	0.815122	0.744622	Caudate Basal Ganglia
NSUN3	0.786481	0.740282	Caudate Basal Ganglia
RIOX2	0.742781	0.744309	Caudate Basal Ganglia
CMSS1	0.857849	0.724588	Caudate Basal Ganglia
DZIP3	0.834805	0.813432	Caudate Basal Ganglia
CD200	0.823156	0.707281	Caudate Basal Ganglia
USF3	0.733948	0.730345	Caudate Basal Ganglia
ZDHHC23	0.854585	0.758072	Caudate Basal Ganglia
CFAP91	0.72811	0.811887	Caudate Basal Ganglia
IQCB1	0.709648	0.724369	Caudate Basal Ganglia
LINC02035	0.74331	0.753646	Caudate Basal Ganglia
SEMA5B	0.767373	0.722826	Caudate Basal Ganglia
HACD2	0.807498	0.704718	Caudate Basal Ganglia
CCDC14	0.70712	0.77029	Caudate Basal Ganglia
SLC12A8	0.8547	0.73352	Caudate Basal Ganglia
LINC02614	0.788907	0.858645	Caudate Basal Ganglia
ENPP7P4	0.713787	0.715882	Caudate Basal Ganglia
SLC41A3	0.798196	0.713993	Caudate Basal Ganglia
ABTB1	0.817012	0.713992	Caudate Basal Ganglia
RUVBL1	0.763846	0.756244	Caudate Basal Ganglia
ACAD9	0.750321	0.722564	Caudate Basal Ganglia
CFAP92	0.828568	0.846868	Caudate Basal Ganglia
RAB43	0.732001	0.726384	Caudate Basal Ganglia
IFT122	0.870424	0.80411	Caudate Basal Ganglia
TMCC1-DT	0.721399	0.726445	Caudate Basal Ganglia
KY	0.807706	0.812932	Caudate Basal Ganglia
NME9	0.720387	0.754092	Caudate Basal Ganglia
ESYT3	0.701083	0.728169	Caudate Basal Ganglia
COPB2-DT	0.720307	0.730934	Caudate Basal Ganglia
NMNAT3	0.736105	0.710675	Caudate Basal Ganglia
PXYLP1	0.837805	0.789164	Caudate Basal Ganglia
TFDP2	0.808806	0.76839	Caudate Basal Ganglia
ATR	0.778096	0.749346	Caudate Basal Ganglia
ERICH6-AS1	0.816267	0.804828	Caudate Basal Ganglia
RAP2B	0.851416	0.704219	Caudate Basal Ganglia
GMPS	0.758723	0.704569	Caudate Basal Ganglia
MLF1	0.842821	0.775283	Caudate Basal Ganglia
EGFEM1P	0.709872	0.735126	Caudate Basal Ganglia
LINC02082	0.725103	0.733254	Caudate Basal Ganglia
ENSG00000269984	0.771093	0.806596	Caudate Basal Ganglia
LRRC34	0.729414	0.760047	Caudate Basal Ganglia
PRKCI	0.794454	0.72994	Caudate Basal Ganglia
TTC14	0.703746	0.79366	Caudate Basal Ganglia
CCDC39	0.829534	0.809211	Caudate Basal Ganglia
YEATS2	0.755358	0.725079	Caudate Basal Ganglia
ABCC5	0.775502	0.743488	Caudate Basal Ganglia
EIF2B5	0.734662	0.707168	Caudate Basal Ganglia
ABCF3	0.762277	0.705995	Caudate Basal Ganglia
ECE2	0.815527	0.723467	Caudate Basal Ganglia
FAM131A	0.84764	0.724896	Caudate Basal Ganglia
SENP2	0.793639	0.703891	Caudate Basal Ganglia
ENSG00000263826	0.726092	0.706363	Caudate Basal Ganglia
TMEM44	0.75468	0.719642	Caudate Basal Ganglia
XXYLT1	0.803303	0.725361	Caudate Basal Ganglia
DYNLT2B	0.855857	0.731504	Caudate Basal Ganglia
CEP19	0.829993	0.770082	Caudate Basal Ganglia
SENP5	0.714571	0.706926	Caudate Basal Ganglia
PIGZ	0.761545	0.722501	Caudate Basal Ganglia
BDH1	0.810134	0.723143	Caudate Basal Ganglia
ENSG00000214135	0.714469	0.764186	Caudate Basal Ganglia
RUBCN	0.703823	0.708873	Caudate Basal Ganglia
LMLN	0.855706	0.847774	Caudate Basal Ganglia
ZNF141	0.74173	0.770559	Caudate Basal Ganglia
PCGF3	0.778613	0.78424	Caudate Basal Ganglia
GAK	0.752438	0.749223	Caudate Basal Ganglia
TMEM175	0.746856	0.708576	Caudate Basal Ganglia
DGKQ	0.788391	0.757716	Caudate Basal Ganglia
IDUA	0.700823	0.751059	Caudate Basal Ganglia
CTBP1	0.789514	0.713705	Caudate Basal Ganglia
CTBP1-DT	0.720189	0.704373	Caudate Basal Ganglia
MAEA	0.808083	0.731794	Caudate Basal Ganglia
NSD2	0.75035	0.737248	Caudate Basal Ganglia
NELFA	0.734841	0.756174	Caudate Basal Ganglia
ZFYVE28	0.784023	0.710958	Caudate Basal Ganglia
FAM193A	0.719021	0.733779	Caudate Basal Ganglia
MFSD10	0.710704	0.768602	Caudate Basal Ganglia
HTT	0.795306	0.733026	Caudate Basal Ganglia
RGS12	0.8201	0.729562	Caudate Basal Ganglia
FAM86EP	0.813257	0.747262	Caudate Basal Ganglia
ZBTB49	0.716991	0.708973	Caudate Basal Ganglia
STX18-AS1	0.815824	0.774975	Caudate Basal Ganglia
C4orf50	0.830515	0.705791	Caudate Basal Ganglia
MAN2B2	0.802979	0.751781	Caudate Basal Ganglia
CCDC96	0.854903	0.743295	Caudate Basal Ganglia
TADA2B	0.754027	0.718416	Caudate Basal Ganglia
TRMT44	0.718596	0.743481	Caudate Basal Ganglia
ENSG00000205959	0.792471	0.816674	Caudate Basal Ganglia
BOD1L1	0.724877	0.713288	Caudate Basal Ganglia
SLIT2	0.84037	0.7578	Caudate Basal Ganglia
PACRGL	0.782917	0.704995	Caudate Basal Ganglia
PPARGC1A	0.746991	0.718555	Caudate Basal Ganglia
STIM2	0.819097	0.730012	Caudate Basal Ganglia
WDR19	0.786209	0.835203	Caudate Basal Ganglia
ENSG00000259959	0.740937	0.722713	Caudate Basal Ganglia
DCUN1D4	0.744318	0.734306	Caudate Basal Ganglia
FIP1L1	0.734989	0.705535	Caudate Basal Ganglia
MOB1B	0.746243	0.728298	Caudate Basal Ganglia
ANKRD17	0.732546	0.744121	Caudate Basal Ganglia
CDKL2	0.861566	0.759912	Caudate Basal Ganglia
NAAA	0.84005	0.75603	Caudate Basal Ganglia
ENSG00000289443	0.74289	0.769205	Caudate Basal Ganglia
PAQR3	0.752464	0.702811	Caudate Basal Ganglia
SEC31A	0.701104	0.711868	Caudate Basal Ganglia
HELQ	0.737553	0.702885	Caudate Basal Ganglia
CDS1	0.832352	0.75782	Caudate Basal Ganglia
ENSG00000249755	0.725239	0.713026	Caudate Basal Ganglia
HERC3	0.814755	0.711927	Caudate Basal Ganglia
SMARCAD1	0.716209	0.723279	Caudate Basal Ganglia
SLC9B2	0.743177	0.703178	Caudate Basal Ganglia
SEC24B-AS1	0.748236	0.730732	Caudate Basal Ganglia
ANK2	0.806195	0.720758	Caudate Basal Ganglia
METTL14-DT	0.807851	0.713173	Caudate Basal Ganglia
SEPTIN7P14	0.787214	0.705498	Caudate Basal Ganglia
BBS12	0.846366	0.766352	Caudate Basal Ganglia
INTU	0.718614	0.815786	Caudate Basal Ganglia
MFSD8	0.740113	0.704502	Caudate Basal Ganglia
ABHD18	0.740874	0.754408	Caudate Basal Ganglia
JADE1	0.732637	0.720931	Caudate Basal Ganglia
SCLT1	0.784712	0.74859	Caudate Basal Ganglia
RAB33B-AS1	0.707451	0.716539	Caudate Basal Ganglia
MAML3	0.764278	0.704337	Caudate Basal Ganglia
ELMOD2	0.708654	0.715503	Caudate Basal Ganglia
OTUD4	0.727655	0.724572	Caudate Basal Ganglia
ZNF827	0.771675	0.755183	Caudate Basal Ganglia
DCLK2	0.791729	0.734673	Caudate Basal Ganglia
LRBA	0.8365	0.774323	Caudate Basal Ganglia
TMEM131L	0.800137	0.726872	Caudate Basal Ganglia
NAF1	0.781692	0.729281	Caudate Basal Ganglia
NPY1R	0.821906	0.703473	Caudate Basal Ganglia
TENM3	0.831148	0.741655	Caudate Basal Ganglia
SNX25	0.806255	0.703907	Caudate Basal Ganglia
C4orf47	0.792495	0.772063	Caudate Basal Ganglia
CCDC110	0.833258	0.729125	Caudate Basal Ganglia
SORBS2	0.855099	0.721304	Caudate Basal Ganglia
CEP72	0.846035	0.710471	Caudate Basal Ganglia
SDHAP3	0.745291	0.782843	Caudate Basal Ganglia
ENSG00000248994	0.729447	0.718422	Caudate Basal Ganglia
MARCHF6	0.743732	0.707827	Caudate Basal Ganglia
DROSHA	0.809416	0.731948	Caudate Basal Ganglia
MTMR12	0.759396	0.704438	Caudate Basal Ganglia
SPEF2	0.759132	0.807683	Caudate Basal Ganglia
CPLANE1	0.807708	0.768336	Caudate Basal Ganglia
WDR70	0.772596	0.703653	Caudate Basal Ganglia
MRPS30-DT	0.829208	0.731385	Caudate Basal Ganglia
MRPS30	0.809814	0.715448	Caudate Basal Ganglia
ENSG00000272335	0.81886	0.760465	Caudate Basal Ganglia
MOCS2-DT	0.740331	0.722247	Caudate Basal Ganglia
CCNO	0.841188	0.704437	Caudate Basal Ganglia
MTREX	0.719773	0.701719	Caudate Basal Ganglia
CCNB1	0.832964	0.720575	Caudate Basal Ganglia
ENSG00000280187	0.717799	0.744645	Caudate Basal Ganglia
CDK7	0.810906	0.718146	Caudate Basal Ganglia
MRPS27	0.798219	0.709929	Caudate Basal Ganglia
PTCD2	0.771944	0.73465	Caudate Basal Ganglia
HEXB	0.800702	0.723379	Caudate Basal Ganglia
ANKDD1B	0.755855	0.77213	Caudate Basal Ganglia
SV2C-AS1	0.824828	0.701047	Caudate Basal Ganglia
JMY	0.738889	0.701548	Caudate Basal Ganglia
MTX3	0.81146	0.716408	Caudate Basal Ganglia
SSBP2	0.846285	0.764459	Caudate Basal Ganglia
RASA1	0.728221	0.726817	Caudate Basal Ganglia
TMEM161B-DT	0.817166	0.811996	Caudate Basal Ganglia
KIAA0825	0.789531	0.783565	Caudate Basal Ganglia
SLF1	0.825117	0.801236	Caudate Basal Ganglia
FAM174A	0.808923	0.704425	Caudate Basal Ganglia
PAM	0.835479	0.710995	Caudate Basal Ganglia
PPIP5K2	0.733366	0.724406	Caudate Basal Ganglia
EFNA5	0.800538	0.708466	Caudate Basal Ganglia
DCP2	0.741555	0.704859	Caudate Basal Ganglia
YTHDC2	0.706982	0.701568	Caudate Basal Ganglia
CDO1	0.812969	0.706872	Caudate Basal Ganglia
PRR16	0.837562	0.726642	Caudate Basal Ganglia
SNCAIP	0.858629	0.831332	Caudate Basal Ganglia
MIR3936HG	0.756843	0.727248	Caudate Basal Ganglia
RAD50	0.757073	0.717914	Caudate Basal Ganglia
KIF3A	0.777798	0.717447	Caudate Basal Ganglia
CDKL3	0.726823	0.751716	Caudate Basal Ganglia
JADE2	0.783972	0.741512	Caudate Basal Ganglia
MACROH2A1	0.77131	0.708064	Caudate Basal Ganglia
KLHL3	0.735886	0.730322	Caudate Basal Ganglia
ENSG00000287067	0.759057	0.739417	Caudate Basal Ganglia
NME5	0.845812	0.73607	Caudate Basal Ganglia
BRD8	0.71144	0.717796	Caudate Basal Ganglia
FAM53C	0.740468	0.740927	Caudate Basal Ganglia
KDM3B	0.738199	0.76367	Caudate Basal Ganglia
NRG2	0.840861	0.818499	Caudate Basal Ganglia
APBB3	0.749495	0.779241	Caudate Basal Ganglia
IK	0.772366	0.731644	Caudate Basal Ganglia
HARS1	0.788715	0.700833	Caudate Basal Ganglia
PCDHB14	0.751784	0.763876	Caudate Basal Ganglia
DIAPH1	0.878426	0.755465	Caudate Basal Ganglia
HDAC3	0.785841	0.722443	Caudate Basal Ganglia
RELL2	0.801675	0.72561	Caudate Basal Ganglia
GNPDA1	0.799834	0.711062	Caudate Basal Ganglia
ARHGAP26	0.765755	0.713288	Caudate Basal Ganglia
LARS1	0.703271	0.703767	Caudate Basal Ganglia
TCERG1	0.769949	0.736259	Caudate Basal Ganglia
PCYOX1L	0.81172	0.705345	Caudate Basal Ganglia
PPARGC1B	0.773607	0.71172	Caudate Basal Ganglia
HMGXB3	0.802243	0.754898	Caudate Basal Ganglia
GRIA1	0.877303	0.742413	Caudate Basal Ganglia
LARP1	0.752157	0.734137	Caudate Basal Ganglia
GEMIN5	0.728523	0.750109	Caudate Basal Ganglia
SLIT3	0.862749	0.740017	Caudate Basal Ganglia
ERGIC1	0.708474	0.719456	Caudate Basal Ganglia
SFXN1	0.755128	0.701934	Caudate Basal Ganglia
FAM153B	0.748684	0.704625	Caudate Basal Ganglia
SIMC1	0.835218	0.771788	Caudate Basal Ganglia
ARL10	0.777718	0.764855	Caudate Basal Ganglia
RNF44	0.783743	0.745733	Caudate Basal Ganglia
CDHR2	0.796891	0.733413	Caudate Basal Ganglia
ZNF346	0.782717	0.757314	Caudate Basal Ganglia
DBN1	0.833757	0.712147	Caudate Basal Ganglia
PDLIM7	0.772361	0.708591	Caudate Basal Ganglia
CLK4	0.717394	0.71568	Caudate Basal Ganglia
ZNF354A	0.700461	0.712642	Caudate Basal Ganglia
ZNF454	0.715386	0.708346	Caudate Basal Ganglia
MGAT4B	0.733418	0.701838	Caudate Basal Ganglia
ENSG00000245317	0.741239	0.703429	Caudate Basal Ganglia
GFPT2	0.731006	0.774653	Caudate Basal Ganglia
GMDS-DT	0.794512	0.744475	Caudate Basal Ganglia
WRNIP1	0.773981	0.717426	Caudate Basal Ganglia
PSMG4	0.844583	0.750383	Caudate Basal Ganglia
TMEM14B-DT	0.818717	0.733592	Caudate Basal Ganglia
SIRT5	0.81317	0.737735	Caudate Basal Ganglia
ATXN1	0.824858	0.741709	Caudate Basal Ganglia
ATXN1-AS1	0.767185	0.731684	Caudate Basal Ganglia
ENSG00000272341	0.804475	0.738201	Caudate Basal Ganglia
ENSG00000287559	0.804097	0.717597	Caudate Basal Ganglia
RBM24	0.86483	0.761661	Caudate Basal Ganglia
FAM8A1	0.753041	0.700429	Caudate Basal Ganglia
NUP153	0.703647	0.759915	Caudate Basal Ganglia
E2F3	0.807355	0.730323	Caudate Basal Ganglia
GPLD1	0.801525	0.759623	Caudate Basal Ganglia
KIAA0319	0.771877	0.728164	Caudate Basal Ganglia
RIPOR2	0.837655	0.74935	Caudate Basal Ganglia
BTN2A2	0.71332	0.707159	Caudate Basal Ganglia
BTN2A1	0.728137	0.732357	Caudate Basal Ganglia
ZNF204P	0.860574	0.740625	Caudate Basal Ganglia
ZNF391	0.834299	0.777884	Caudate Basal Ganglia
ZNF184	0.776289	0.715325	Caudate Basal Ganglia
ATAT1	0.766957	0.733852	Caudate Basal Ganglia
GTF2H4	0.776374	0.748271	Caudate Basal Ganglia
CCHCR1	0.801857	0.789584	Caudate Basal Ganglia
PRRC2A	0.764205	0.745344	Caudate Basal Ganglia
BAG6	0.774816	0.707946	Caudate Basal Ganglia
ABHD16A	0.795626	0.716527	Caudate Basal Ganglia
VWA7	0.838408	0.705382	Caudate Basal Ganglia
SKIV2L	0.713455	0.739165	Caudate Basal Ganglia
DXO	0.733922	0.717647	Caudate Basal Ganglia
ATF6B	0.729689	0.767986	Caudate Basal Ganglia
PBX2	0.803328	0.762778	Caudate Basal Ganglia
BRD2	0.747965	0.724396	Caudate Basal Ganglia
RXRB	0.795649	0.726727	Caudate Basal Ganglia
RING1	0.748283	0.748239	Caudate Basal Ganglia
VPS52	0.723414	0.726507	Caudate Basal Ganglia
TAPBP	0.716306	0.732996	Caudate Basal Ganglia
ZBTB22	0.806929	0.712926	Caudate Basal Ganglia
PHF1	0.716305	0.718467	Caudate Basal Ganglia
SYNGAP1	0.863537	0.823095	Caudate Basal Ganglia
ZBTB9	0.738688	0.760695	Caudate Basal Ganglia
GRM4	0.829759	0.700088	Caudate Basal Ganglia
UHRF1BP1	0.72138	0.744255	Caudate Basal Ganglia
ANKS1A	0.712242	0.780526	Caudate Basal Ganglia
ZNF76	0.752935	0.750934	Caudate Basal Ganglia
LHFPL5	0.828435	0.756401	Caudate Basal Ganglia
SLC26A8	0.777108	0.712293	Caudate Basal Ganglia
MAPK14	0.742151	0.717692	Caudate Basal Ganglia
MAPK13	0.811618	0.716449	Caudate Basal Ganglia
TBC1D22B	0.803697	0.765442	Caudate Basal Ganglia
CMTR1	0.757437	0.7416	Caudate Basal Ganglia
BTBD9	0.858182	0.741042	Caudate Basal Ganglia
FOXP4	0.715546	0.724517	Caudate Basal Ganglia
FRS3	0.751125	0.710203	Caudate Basal Ganglia
TRERF1	0.851163	0.753701	Caudate Basal Ganglia
BICRAL	0.747559	0.754356	Caudate Basal Ganglia
PPP2R5D	0.824725	0.707406	Caudate Basal Ganglia
CUL7	0.840604	0.806891	Caudate Basal Ganglia
KLC4	0.749342	0.738819	Caudate Basal Ganglia
SRF	0.802977	0.736971	Caudate Basal Ganglia
CUL9	0.784929	0.765679	Caudate Basal Ganglia
TTBK1	0.769771	0.716085	Caudate Basal Ganglia
ABCC10	0.70888	0.782976	Caudate Basal Ganglia
LRRC73	0.864838	0.701585	Caudate Basal Ganglia
POLR1C	0.749633	0.709967	Caudate Basal Ganglia
YIPF3	0.772101	0.701513	Caudate Basal Ganglia
XPO5	0.766139	0.734074	Caudate Basal Ganglia
TMEM63B	0.779807	0.72288	Caudate Basal Ganglia
SLC29A1	0.798733	0.740986	Caudate Basal Ganglia
AARS2	0.720176	0.735625	Caudate Basal Ganglia
EFHC1	0.704919	0.795224	Caudate Basal Ganglia
KHDC1-AS1	0.83772	0.733275	Caudate Basal Ganglia
FILIP1	0.853681	0.713047	Caudate Basal Ganglia
IRAK1BP1	0.798296	0.772585	Caudate Basal Ganglia
HMGN3-AS1	0.75942	0.72484	Caudate Basal Ganglia
ENSG00000279659	0.708984	0.740024	Caudate Basal Ganglia
UBE3D	0.824989	0.730871	Caudate Basal Ganglia
DOP1A	0.74491	0.73782	Caudate Basal Ganglia
SNX14	0.718132	0.717559	Caudate Basal Ganglia
SLC35A1	0.755408	0.702282	Caudate Basal Ganglia
RNGTT	0.725488	0.709106	Caudate Basal Ganglia
MAP3K7	0.714561	0.711469	Caudate Basal Ganglia
ENSG00000260000	0.827072	0.706843	Caudate Basal Ganglia
FOXO3	0.730498	0.708319	Caudate Basal Ganglia
ARMC2	0.825446	0.86123	Caudate Basal Ganglia
CEP57L1	0.721648	0.706505	Caudate Basal Ganglia
PPIL6	0.767112	0.770508	Caudate Basal Ganglia
SMPD2	0.773876	0.776167	Caudate Basal Ganglia
AK9	0.726772	0.751202	Caudate Basal Ganglia
MFSD4B	0.804992	0.830647	Caudate Basal Ganglia
ENSG00000272356	0.760292	0.816464	Caudate Basal Ganglia
TRAF3IP2-AS1	0.780058	0.748502	Caudate Basal Ganglia
TSPYL4	0.816834	0.714174	Caudate Basal Ganglia
ENSG00000287100	0.765702	0.723829	Caudate Basal Ganglia
TBC1D32	0.764621	0.735874	Caudate Basal Ganglia
HSF2	0.756864	0.70822	Caudate Basal Ganglia
MYB	0.898511	0.835794	Caudate Basal Ganglia
AHI1	0.706224	0.700991	Caudate Basal Ganglia
CCDC28A	0.834371	0.747408	Caudate Basal Ganglia
REPS1	0.710721	0.70561	Caudate Basal Ganglia
TXLNB	0.712373	0.728016	Caudate Basal Ganglia
LINC01277	0.781045	0.702271	Caudate Basal Ganglia
ADAT2	0.747585	0.737187	Caudate Basal Ganglia
UST	0.812601	0.736761	Caudate Basal Ganglia
LRP11	0.843976	0.741572	Caudate Basal Ganglia
PPP1R14C	0.867637	0.744123	Caudate Basal Ganglia
SYNE1	0.814393	0.816503	Caudate Basal Ganglia
ARID1B	0.759359	0.762442	Caudate Basal Ganglia
ENSG00000271551	0.775009	0.725528	Caudate Basal Ganglia
RSPH3	0.796547	0.790045	Caudate Basal Ganglia
TAGAP-AS1	0.717133	0.785485	Caudate Basal Ganglia
PACRG	0.872642	0.795766	Caudate Basal Ganglia
MPC1-DT	0.726824	0.738652	Caudate Basal Ganglia
ENSG00000280057	0.800635	0.771932	Caudate Basal Ganglia
RPS6KA2	0.783475	0.701239	Caudate Basal Ganglia
CEP43	0.775637	0.844676	Caudate Basal Ganglia
CCR6	0.797071	0.71298	Caudate Basal Ganglia
ENSG00000272848	0.758984	0.710461	Caudate Basal Ganglia
FAM120B	0.739455	0.742749	Caudate Basal Ganglia
TBP	0.71919	0.701596	Caudate Basal Ganglia
SUN1	0.760537	0.805158	Caudate Basal Ganglia
ENSG00000273230	0.721657	0.797509	Caudate Basal Ganglia
INTS1	0.700463	0.719937	Caudate Basal Ganglia
CHST12	0.729421	0.711186	Caudate Basal Ganglia
BRAT1	0.712702	0.71633	Caudate Basal Ganglia
IQCE	0.77206	0.777382	Caudate Basal Ganglia
RADIL	0.749806	0.734214	Caudate Basal Ganglia
WIPI2	0.786935	0.700133	Caudate Basal Ganglia
TNRC18	0.757116	0.778475	Caudate Basal Ganglia
RNF216	0.757384	0.713646	Caudate Basal Ganglia
USP42	0.716844	0.753499	Caudate Basal Ganglia
DAGLB	0.807811	0.720722	Caudate Basal Ganglia
C7orf26	0.702938	0.701623	Caudate Basal Ganglia
GLCCI1	0.832443	0.726638	Caudate Basal Ganglia
ENSG00000227719	0.714687	0.706861	Caudate Basal Ganglia
GSDME	0.72339	0.711888	Caudate Basal Ganglia
CPVL	0.768366	0.727321	Caudate Basal Ganglia
GARS1-DT	0.720259	0.77899	Caudate Basal Ganglia
ENSG00000244480	0.726364	0.76497	Caudate Basal Ganglia
MINDY4	0.845682	0.828683	Caudate Basal Ganglia
AVL9	0.78945	0.718312	Caudate Basal Ganglia
DPY19L1P1	0.727479	0.749719	Caudate Basal Ganglia
ZNRF2P1	0.769544	0.736152	Caudate Basal Ganglia
DPY19L2P1	0.856325	0.77244	Caudate Basal Ganglia
KIAA0895	0.810187	0.740905	Caudate Basal Ganglia
AOAH	0.827441	0.732935	Caudate Basal Ganglia
LINC00265	0.71183	0.78895	Caudate Basal Ganglia
CDK13-DT	0.810112	0.723896	Caudate Basal Ganglia
CDK13	0.713506	0.761384	Caudate Basal Ganglia
URGCP	0.78977	0.754878	Caudate Basal Ganglia
ENSG00000241057	0.70365	0.711674	Caudate Basal Ganglia
RASA4CP	0.82248	0.70547	Caudate Basal Ganglia
DBNL	0.761009	0.712234	Caudate Basal Ganglia
DDX56	0.711857	0.73209	Caudate Basal Ganglia
TMED4	0.718167	0.704094	Caudate Basal Ganglia
OGDH	0.739266	0.707697	Caudate Basal Ganglia
ZMIZ2	0.799799	0.73164	Caudate Basal Ganglia
HUS1	0.721851	0.70776	Caudate Basal Ganglia
FIGNL1	0.749369	0.725556	Caudate Basal Ganglia
ENSG00000285741	0.81368	0.746266	Caudate Basal Ganglia
ZNF736	0.704116	0.740076	Caudate Basal Ganglia
SEPHS1P1	0.810267	0.754146	Caudate Basal Ganglia
ZNF273	0.833258	0.85042	Caudate Basal Ganglia
ENSG00000189316	0.737955	0.771066	Caudate Basal Ganglia
CRCP	0.757388	0.712261	Caudate Basal Ganglia
ENSG00000229180	0.741045	0.772671	Caudate Basal Ganglia
TMEM248	0.775433	0.719073	Caudate Basal Ganglia
POM121	0.702466	0.731223	Caudate Basal Ganglia
GTF2IRD1	0.730974	0.757422	Caudate Basal Ganglia
POM121C	0.733663	0.731282	Caudate Basal Ganglia
RSBN1L	0.722021	0.703444	Caudate Basal Ganglia
TMEM243	0.715549	0.711256	Caudate Basal Ganglia
DPY19L2P4	0.821311	0.760089	Caudate Basal Ganglia
CFAP69	0.739513	0.815599	Caudate Basal Ganglia
CLDN12	0.761331	0.722232	Caudate Basal Ganglia
AKAP9	0.778819	0.770357	Caudate Basal Ganglia
KRIT1	0.725601	0.727056	Caudate Basal Ganglia
LMTK2	0.821906	0.712304	Caudate Basal Ganglia
TECPR1	0.793938	0.734774	Caudate Basal Ganglia
TRRAP	0.738965	0.789807	Caudate Basal Ganglia
PTCD1	0.712547	0.713851	Caudate Basal Ganglia
ZNF655	0.728053	0.724491	Caudate Basal Ganglia
AP4M1	0.70408	0.769249	Caudate Basal Ganglia
TAF6	0.813215	0.755661	Caudate Basal Ganglia
TRAPPC14	0.731116	0.71978	Caudate Basal Ganglia
MEPCE	0.770129	0.705089	Caudate Basal Ganglia
IFT22	0.823344	0.722526	Caudate Basal Ganglia
CUX1	0.762243	0.706521	Caudate Basal Ganglia
ORAI2	0.848442	0.718741	Caudate Basal Ganglia
LRWD1	0.801632	0.781137	Caudate Basal Ganglia
DPY19L2P2	0.73632	0.736011	Caudate Basal Ganglia
PUS7	0.715409	0.71195	Caudate Basal Ganglia
RINT1	0.722764	0.725478	Caudate Basal Ganglia
EFCAB10	0.718064	0.733437	Caudate Basal Ganglia
ATXN7L1	0.818333	0.79623	Caudate Basal Ganglia
CDHR3	0.797647	0.832174	Caudate Basal Ganglia
IMMP2L	0.798867	0.718677	Caudate Basal Ganglia
SND1	0.75733	0.704658	Caudate Basal Ganglia
PRRT4	0.787394	0.746362	Caudate Basal Ganglia
SMKR1	0.886008	0.729562	Caudate Basal Ganglia
NRF1	0.720068	0.775548	Caudate Basal Ganglia
KLHDC10	0.724417	0.717036	Caudate Basal Ganglia
CEP41	0.835285	0.798332	Caudate Basal Ganglia
COPG2	0.782934	0.706245	Caudate Basal Ganglia
PLXNA4	0.850007	0.713872	Caudate Basal Ganglia
EXOC4	0.809375	0.742251	Caudate Basal Ganglia
SLC35B4	0.815426	0.746767	Caudate Basal Ganglia
CNOT4	0.720192	0.713236	Caudate Basal Ganglia
KIAA1549	0.778044	0.760849	Caudate Basal Ganglia
ZC3HAV1L	0.724795	0.741816	Caudate Basal Ganglia
SLC37A3	0.74997	0.722725	Caudate Basal Ganglia
BRAF	0.805857	0.7224	Caudate Basal Ganglia
AGK	0.79532	0.737457	Caudate Basal Ganglia
CUL1	0.781567	0.715719	Caudate Basal Ganglia
ZNF398	0.757996	0.732994	Caudate Basal Ganglia
ZNF282	0.709866	0.706143	Caudate Basal Ganglia
ZNF746	0.730509	0.743319	Caudate Basal Ganglia
KRBA1	0.761394	0.722751	Caudate Basal Ganglia
REPIN1	0.721779	0.737918	Caudate Basal Ganglia
ENSG00000284691	0.81928	0.740671	Caudate Basal Ganglia
ATG9B	0.76186	0.786408	Caudate Basal Ganglia
ABCB8	0.783568	0.782435	Caudate Basal Ganglia
ASIC3	0.700161	0.710236	Caudate Basal Ganglia
DPP6	0.85231	0.716416	Caudate Basal Ganglia
LINC01006	0.814153	0.700067	Caudate Basal Ganglia
LMBR1	0.813707	0.702463	Caudate Basal Ganglia
UBE3C	0.767699	0.720277	Caudate Basal Ganglia
DYNC2I1	0.770193	0.841949	Caudate Basal Ganglia
TDRP	0.837418	0.824174	Caudate Basal Ganglia
ERICH1	0.753169	0.738301	Caudate Basal Ganglia
MCPH1	0.738646	0.712402	Caudate Basal Ganglia
MCPH1-AS1	0.81035	0.76394	Caudate Basal Ganglia
FAM86B3P	0.743682	0.78298	Caudate Basal Ganglia
ENSG00000272505	0.722071	0.740494	Caudate Basal Ganglia
ENSG00000280294	0.784426	0.726264	Caudate Basal Ganglia
TRMT9B	0.821732	0.851812	Caudate Basal Ganglia
TUSC3	0.877759	0.734126	Caudate Basal Ganglia
INTS10	0.723421	0.707787	Caudate Basal Ganglia
XPO7	0.77842	0.747186	Caudate Basal Ganglia
CCAR2	0.778212	0.725113	Caudate Basal Ganglia
BIN3	0.711375	0.724775	Caudate Basal Ganglia
ENSG00000245025	0.707452	0.746642	Caudate Basal Ganglia
SLC25A37	0.74204	0.772026	Caudate Basal Ganglia
PNMA2	0.860524	0.727882	Caudate Basal Ganglia
PTK2B	0.842812	0.71927	Caudate Basal Ganglia
FZD3	0.864484	0.781958	Caudate Basal Ganglia
EXTL3	0.818418	0.717989	Caudate Basal Ganglia
EXTL3-AS1	0.700471	0.757033	Caudate Basal Ganglia
TEX15	0.750307	0.720534	Caudate Basal Ganglia
PURG	0.705944	0.72341	Caudate Basal Ganglia
ENSG00000233170	0.751339	0.704178	Caudate Basal Ganglia
NSD3	0.719478	0.725181	Caudate Basal Ganglia
PLEKHA2	0.828937	0.713783	Caudate Basal Ganglia
AP3M2	0.818752	0.719616	Caudate Basal Ganglia
HGSNAT	0.761945	0.732417	Caudate Basal Ganglia
ENSG00000255366	0.817819	0.703567	Caudate Basal Ganglia
SPIDR	0.73648	0.717818	Caudate Basal Ganglia
PRKDC	0.748256	0.734049	Caudate Basal Ganglia
MCM4	0.841254	0.726262	Caudate Basal Ganglia
FAM110B	0.833919	0.723698	Caudate Basal Ganglia
UBXN2B	0.765051	0.720445	Caudate Basal Ganglia
NSMAF	0.775872	0.752035	Caudate Basal Ganglia
C8orf44	0.794383	0.727122	Caudate Basal Ganglia
ARFGEF1	0.708797	0.701499	Caudate Basal Ganglia
C8orf34-AS1	0.738447	0.760001	Caudate Basal Ganglia
NCOA2	0.747714	0.704224	Caudate Basal Ganglia
ZC2HC1A	0.779046	0.707286	Caudate Basal Ganglia
ENSG00000251867	0.823328	0.700819	Caudate Basal Ganglia
E2F5	0.722151	0.798341	Caudate Basal Ganglia
NBN	0.742784	0.702164	Caudate Basal Ganglia
RUNX1T1	0.824435	0.738536	Caudate Basal Ganglia
CIBAR1	0.807628	0.735597	Caudate Basal Ganglia
TMEM67	0.725495	0.784502	Caudate Basal Ganglia
TSPYL5	0.852253	0.725298	Caudate Basal Ganglia
ERICH5	0.877661	0.701243	Caudate Basal Ganglia
NIPAL2	0.784686	0.724249	Caudate Basal Ganglia
VPS13B	0.707704	0.727153	Caudate Basal Ganglia
ZNF706	0.793684	0.703099	Caudate Basal Ganglia
UBR5-DT	0.766583	0.803555	Caudate Basal Ganglia
SYBU	0.796704	0.725352	Caudate Basal Ganglia
CSMD3	0.860146	0.821608	Caudate Basal Ganglia
TBC1D31	0.799395	0.74134	Caudate Basal Ganglia
ATAD2	0.705699	0.700447	Caudate Basal Ganglia
TRMT12	0.735311	0.729262	Caudate Basal Ganglia
HPYR1	0.724304	0.749363	Caudate Basal Ganglia
DNAAF11	0.854085	0.863447	Caudate Basal Ganglia
FAM135B	0.812635	0.717628	Caudate Basal Ganglia
SLC45A4	0.792257	0.744739	Caudate Basal Ganglia
TSNARE1	0.801184	0.774545	Caudate Basal Ganglia
JRK	0.738911	0.759334	Caudate Basal Ganglia
ZNF696	0.705439	0.707777	Caudate Basal Ganglia
[truncated: 14,872 more rows]

## Sheet: S.Table10
Supplementary Table 10. Gene Ontology enrichment analysis of KNCN/MKNK1-AS1 co-expressed genes in brain tissues.
[truncated: 2,184 more rows]

[truncated: 1 more sheets: S.Table11]
