# Supplementary material for: Rare Variants in Antisense Long Noncoding RNA–Protein-Coding Gene Overlap Regions Contribute to Obsessive-Compulsive Disorder
Source: Biol Psychiatry Glob Open Sci. 2025 Dec 23;6(2):100683. doi: 10.1016/j.bpsgos.2025.100683 (PMC12887771; doi:10.1016/j.bpsgos.2025.100683)
Supplement: Key Resources Table [file mmc3.xlsx]

## Sheet: Key Resources Table
KEY RESOURCES TABLE
Resource Type	Specific Reagent or Resource	Source or Reference	Identifiers	Additional Information
Add additional rows as needed for each resource type	Include species and sex when applicable.	Include name of manufacturer, company, repository, individual, or research lab. Include PMID or DOI for references; use “this paper” if new.	Include catalog numbers, stock numbers, database IDs or accession numbers, and/or RRIDs. RRIDs are highly encouraged; search for RRIDs at https://scicrunch.org/resources.	Include any additional information or notes if necessary.
Deposited Data; Public Database	All of Us Research Program – controlled tier whole-genome sequencing (version 8)	All of Us Research Program Investigators, N Engl J Med 2019;381:668–676.PMID: 31412182	RRID:SCR_027032
Deposited Data; Public Database	Genome Aggregation Database (gnomAD v3.1)	gnomAD v3.1; https://gnomad.broadinstitute.org. Karczewski et al., Nature 2020;581:434–443. PMID: 32461654	RRID:SCR_014964
Deposited Data; Public Database	Genotype-Tissue Expression (GTEx) project – Analysis Release v10	GTEx Consortium; GTEx Portal. GTEx Analysis V10; https://gtexportal.org. PMID: 32913098	RRID:SCR_013042
Deposited Data; Public Database	GENCODE human gene and lncRNA annotation (release 47)	GENCODE consortium release 47; https://www.gencodegenes.org. PMID: 39565199	RRID:SCR_014966
Deposited Data; Public Database	ENCODE Registry of candidate cis-Regulatory Elements (cCREs)	ENCODE Project; SCREEN interface; ENCODE cCRE registry; https://screen.encodeproject.org. PMID: 32728249	RRID:SCR_006793
Deposited Data; Public Database	JASPAR 2024 transcription factor binding profiles	JASPAR 2024; https://jaspar.elixir.no. Rauluseviciute et al., Nucleic Acids Res 2024;52:D174–D183. PMID: 37962376	RRID:SCR_003030
Deposited Data; Public Database	ORegAnno 3.0 regulatory annotation database	ORegAnno 3.0; https://www.oreganno.org. Lesurf et al., Nucleic Acids Res 2016;44:D126–D132. PMID: 26578589	RRID:SCR_007835
Software; Algorithm	R (statistical computing environment)	R Foundation for Statistical Computing; https://www.r-project.org	RRID:SCR_001905
Software; Algorithm	SKAT R package	Lee et al., Am J Hum Genet 2012;91:224–237. PMID: 22863193	RRID:SCR_009396
Software; Algorithm	optmatch R package	Hansen & Klopfer; optmatch documentation (https://CRAN.R-project.org/package=optmatch)	RRID:SCR_026185
Software; Algorithm	KING (Kinship-based INference for GWAS)	Manichaikul et al., Bioinformatics 2010;26:2867–2873. PMID: 20926424	RRID:SCR_009251
Software; Algorithm	Ensembl Variant Effect Predictor (VEP)	McLaren et al., Genome Biol 2016;17:122. PMID: 27268795	RRID:SCR_007931
Software; Algorithm	GERP++	Davydov et al., PLoS Comput Biol 2010;6:e1001025. PMID: 21152010	RRID:SCR_000563
Other Resource/Instrument	All of Us Researcher controlled-tier analysis environment	All of Us Research Program Investigators, N Engl J Med 2019;381:668–676.PMID: 31412182	RRID:SCR_027032
